# Supplementary material for: The improved assembly of 7DL chromosome provides insight into the structure and evolution of bread wheat
Source: Plant Biotechnol J. 2019 Sep 18;18(3):732–42. doi: 10.1111/pbi.13240 (PMC7004910; doi:10.1111/pbi.13240)
Supplement: Supplementary file 2 — Table S1 Assessment of sequence coverage of 7DL assembly by homologous search with deletion‐bin mapped EST sequences Table S2 Evaluation of the genome assembly by PacBio sequenced BAC Table S3 Summary of non‐coding RNAs Table S4 GO annotation of 7DL genes Table S5 KEGG annotation of 7DL genes Table S6 Transcription factors of 7DL genes Table S7 RNA‐Seq data used for gene annotation and expression analysis Table S8 FPKM values of 7DL genes in different RNA‐seq data Table S9 Annotation of repeat sequences of 7DL Table S10 The gap close improved sequence in 7DL Table S11 Location of putative QTLs in 7DL pseudomolecule Table S12 Information of lost genes in 7DL Table S13 Analysis of positively selected genes Table S14 Location of positively selected genes and closely related markers Table S15 GWAS results of grain traits on 7DL [file PBI-18-732-s001.xlsx]

## Sheet: Table S1
Table S1. Assessment of sequence coverage of 7DL assembly by homologous search with deletion-bin mapped EST sequences
EST length	No.	Coverage	Mapped scaffold	Coverage	Mapped scaffold	Coverage	Mapped scaffold
		> 0%		≥ 80%		≥ 90%
All	682	480	374	407	175	329	149
>200bp	653	463		393		320
>500bp	341	245		209		174

## Sheet: Table S2
Table S2. Evaluation of the genome assembly by PacBio sequenced BAC
BACs	Size(bp)	Similiarity	Identify
CS7DL024A18	106517	0.9953	0.9934
CS7DL073O09	127349	0.9907	0.9891
CS7DL098N23	107436	0.9535	0.9907
CS7DL111M13	117862	0.9949	0.9966

## Sheet: Table S3
Table S3. Annotation of repeat sequences of 7DL
	Aet_7DL		Tae_7DL
Type	Length	Percentage	Length	Percentage
CACTA	35188423	11.9398	32232071	11.48
DNA/Unclassed	3755544	1.27429	3170018	1.13
Helitron	239604	0.0812999	119663	0.04
LINE	4485604	1.52201	5825426	2.08
LTR/Copia	46958500	15.9335	66615535	23.73
LTR/Gypsy	109479888	37.1476	125708333	44.79
Other	2572437	0.872852	7411	0.01
SINE	507711	0.172271	9971	0.01
hAT	547971	0.185932	249911	0.09

## Sheet: Table S4
Table S4. Summary of non-coding RNAs
Type		Copy		Average length (bp)		Total length (bp)		of genome(%)
		Tae_7DL	Aet_7DL	Tae_7DL	Aet_7DL	Tae_7DL	Aet_7DL	Tae_7DL	Aet_7DL
miRNA		589	630	126.62	126.956	74581	79982	0.0265	0.027877
tRNA		92	237	71.41	71.3333	6570	16906	0.0023	0.005893
rRNA	rRNA	73	65	62.45	59.9385	4559	3896	0.0016	0.001358
	18S	2	2	213.5	213.5	427	427	0.0002	0.000149
	28S	0	0	0	0	0	0	0	0
	5.8S	0	0	0	0	0	0	0	0
	5S	71	63	58.2	55.0635	4132	3469	0.0015	0.001209
snRNA	snRNA	76	98	132.29	134.592	10054	13190	0.0036	0.004597
	CD-box	43	54	116.37	115	5004	6210	0.0018	0.002164
	HACA-box	10	11	130	123.545	1300	1359	0.0005	0.000474
	splicing	23	33	163.04	170.333	3750	5621	0.0013	0.001959
LncRNA		838	873	860.94	838.001	721469	649989	0.2571	0.2164

## Sheet: Table S5
Table S5. GO annotation of 7DL genes
7DL GENE	GO ID
Ta7DL3055	GO:0004674	GO:0005524	GO:0006468
Ta7DL3847	GO:0016020	GO:0005777	GO:0009507
Ta7DL2439	GO:0016021	GO:0016023
Ta7DL3347	GO:0005840	GO:0003723	GO:0006412	GO:0003735
Ta7DL0185	GO:0023014	GO:0016020	GO:0005524	GO:0006355	GO:0035556	GO:0005773	GO:0000155	GO:0000160	GO:0000156
Ta7DL3103	GO:0008270
Ta7DL2538	GO:0008146
Ta7DL1975	GO:0009535	GO:0005524	GO:0004222	GO:0010205	GO:0030163	GO:0031977	GO:0006508	GO:0017111	GO:0009941	GO:0010027
Ta7DL2040	GO:0005488
Ta7DL0012	GO:0006098	GO:0004616	GO:0008442	GO:0051287	GO:0006573
Ta7DL1035	GO:0005783
Ta7DL3581	GO:0009536
Ta7DL0294	GO:0009055	GO:0016705	GO:0020037	GO:0005506	GO:0004497	GO:0055114
Ta7DL0171	GO:0009536
Ta7DL1523	GO:0004674	GO:0005524	GO:0006468
Ta7DL3790	GO:0031167	GO:0000179
Ta7DL3740	GO:0004713	GO:0004674	GO:0005524	GO:0006468
Ta7DL1006	GO:0045271	GO:0016021	GO:0005739	GO:0055114	GO:0008137
Ta7DL2431	GO:0005622
Ta7DL1021	GO:0042773	GO:0005739	GO:0008137
Ta7DL1276	GO:0008168	GO:0051252	GO:0032259	GO:0008428
Ta7DL0830	GO:0005488
Ta7DL0470	GO:0009507
Ta7DL2652	GO:0016020	GO:0009664	GO:0005618	GO:0080167	GO:0005576	GO:0016023	GO:0006949
Ta7DL1992	GO:0019295	GO:0003824
Ta7DL3785	GO:0009535	GO:0010287	GO:0000166	GO:0009941
Ta7DL1452	GO:0009705	GO:0009959	GO:0046872	GO:0009590	GO:0009660
Ta7DL1082	GO:0006614	GO:0005786	GO:0008312
Ta7DL2986	GO:0005576	GO:0006629	GO:0016788
Ta7DL2121	GO:0006184	GO:0003746	GO:0016607	GO:0006414	GO:0045694	GO:0003924	GO:0005618	GO:0005730	GO:0030529	GO:0005525	GO:0005886	GO:0009793
Ta7DL1019	GO:0042773	GO:0005739	GO:0008137
Ta7DL1915	GO:0046872
Ta7DL0078	GO:0044464
Ta7DL0349	GO:0005524	GO:0005507	GO:0043682	GO:0016021	GO:0006825
Ta7DL1885	GO:0042773	GO:0005739	GO:0008137
Ta7DL1964	GO:0046872	GO:0005618	GO:0005730	GO:0006412	GO:0003735	GO:0022627	GO:0005886
Ta7DL2135	GO:0009734	GO:0005516	GO:0005739
Ta7DL3060	GO:0009507
Ta7DL0099	GO:0009535	GO:0006508	GO:0051604	GO:0016021	GO:0009526	GO:0010027	GO:0008236
Ta7DL1718	GO:0005829	GO:0005975	GO:0004610	GO:0009507
Ta7DL2449	GO:0005739	GO:0009507
Ta7DL0131	GO:0046872	GO:0016491
Ta7DL1496	GO:0006351
Ta7DL3881	GO:0005634	GO:0007264	GO:0005525	GO:0015031	GO:0005886	GO:0005773
Ta7DL2825	GO:0006810	GO:0009055	GO:0020037	GO:0005506	GO:0004129	GO:0009060	GO:0006119	GO:0022900	GO:0005507	GO:0016021	GO:0005743	GO:0070469
Ta7DL1530	GO:0031463
Ta7DL2870	GO:0008152	GO:0016787
Ta7DL1988	GO:0004674	GO:0005524	GO:0005509	GO:0006468
Ta7DL2748	GO:0005739
Ta7DL1009	GO:0015232	GO:0016020	GO:0017004	GO:0015886	GO:0008535	GO:0005739
Ta7DL1910	GO:0008171	GO:0032259	GO:0046983
Ta7DL3644	GO:0003677	GO:0005730	GO:0006334	GO:0046982	GO:0000786
Ta7DL2476	GO:0006412	GO:0003735	GO:0005739	GO:0015935	GO:0019843	GO:0009507
Ta7DL0519	GO:0003677	GO:0005634	GO:0006355	GO:0003700
Ta7DL3621	GO:0010014	GO:0005634	GO:0006355	GO:0016023
Ta7DL3687	GO:0006979	GO:0046872	GO:0020037	GO:0004601	GO:0055114
Ta7DL2662	GO:0055085	GO:0005524	GO:0006200	GO:0016021	GO:0009941	GO:0015421	GO:0005886
Ta7DL2745	GO:0000166	GO:0003676
Ta7DL1137	GO:0006508	GO:0004190
Ta7DL1000	GO:0042773	GO:0005739	GO:0008137
Ta7DL0262	GO:0005634	GO:0006355	GO:0009734	GO:0046983
Ta7DL3344	GO:0016020
Ta7DL2241	GO:0000165	GO:0005524	GO:0006468	GO:0004707
Ta7DL1711	GO:0006979	GO:0046872	GO:0020037	GO:0004601	GO:0055114
Ta7DL0734	GO:0046872	GO:0006412	GO:0022625	GO:0003735	GO:0019843
Ta7DL0190	GO:0016760	GO:0030244	GO:0016021
Ta7DL2097	GO:0003824
Ta7DL0742	GO:0016787
Ta7DL0845	GO:0000085	GO:0010388
Ta7DL2484	GO:0008168	GO:0032259
Ta7DL1876	GO:0005739
Ta7DL0170	GO:0009536
Ta7DL3683	GO:0008762	GO:0048046	GO:0005618	GO:0050660	GO:0055114	GO:0005886
Ta7DL3489	GO:0051260
Ta7DL1972	GO:0006457	GO:0003755	GO:0003723	GO:0005634	GO:0000166	GO:0000413	GO:0008270
Ta7DL0677	GO:0005840	GO:0006412	GO:0003735
Ta7DL3840	GO:0010315	GO:0055085	GO:0009958	GO:0010329	GO:0016021	GO:0009723	GO:0000323	GO:0009925
Ta7DL3097	GO:0016021	GO:0005886	GO:0005773
Ta7DL1639	GO:0016023
Ta7DL1651	GO:0016020	GO:0008152	GO:0016787
Ta7DL1203	GO:0005739
Ta7DL0896	GO:0015780	GO:0005794	GO:0016021
Ta7DL3095	GO:0008152	GO:0047513
Ta7DL0501	GO:0003677	GO:0003682
Ta7DL1039	GO:0016023
Ta7DL1001	GO:0015986	GO:0008289	GO:0015991	GO:0005524	GO:0045263	GO:0016021	GO:0015078	GO:0031966
Ta7DL2591	GO:0005739
Ta7DL0029	GO:0005840
Ta7DL0019	GO:0004553	GO:0016762	GO:0048046	GO:0005618	GO:0006073	GO:0016023
Ta7DL1739	GO:0047668	GO:0016023	GO:0080083	GO:0009505	GO:0080079	GO:0005975	GO:0080082	GO:0080081	GO:0022626
Ta7DL0774	GO:0009846	GO:0016760	GO:0030244	GO:0016021
Ta7DL2451	GO:0005739
Ta7DL1631	GO:0008270
Ta7DL0362	GO:0015934	GO:0006412	GO:0003735	GO:0019843	GO:0009507
Ta7DL0953	GO:0008643	GO:0055085	GO:0016021	GO:0022891
Ta7DL0844	GO:0005524	GO:0004672	GO:0006468
Ta7DL0144	GO:0015232	GO:0016020	GO:0017004	GO:0015886	GO:0008535	GO:0005739
Ta7DL0919	GO:0016020
Ta7DL3439	GO:0006636	GO:0010176	GO:0031347	GO:0016021	GO:0009915	GO:0009266
Ta7DL1723	GO:0016023
Ta7DL3209	GO:0008152	GO:0006974	GO:0016798
Ta7DL2827	GO:0016021	GO:0042773	GO:0031966	GO:0070469	GO:0008137
Ta7DL3133	GO:0009536
Ta7DL1221	GO:0016787
Ta7DL3811	GO:0016301
Ta7DL1483	GO:0008408	GO:0003677	GO:0003887	GO:0006260	GO:0005739	GO:0009295	GO:0009507
Ta7DL3758	GO:0051252	GO:0008428
Ta7DL3464	GO:0009536
Ta7DL0056	GO:0016651	GO:0048038	GO:0051287	GO:0005739	GO:0055114
Ta7DL2809	GO:0006099	GO:0015977	GO:0008964
Ta7DL1091	GO:0009507
Ta7DL1668	GO:0009055	GO:0020037	GO:0005783	GO:0005506	GO:0055114	GO:0010345	GO:0016705	GO:0004497	GO:0042761
Ta7DL0854	GO:0009826	GO:0009831	GO:0030244	GO:0009749	GO:0005886	GO:0005737	GO:0009737
Ta7DL0653	GO:0016020	GO:0005524	GO:0006200	GO:0016887
Ta7DL1859	GO:0005739	GO:0009507
Ta7DL3593	GO:0055085
Ta7DL0882	GO:0009846	GO:0010264	GO:0016310	GO:0005634	GO:0000823	GO:0008440	GO:0009860	GO:0005886
Ta7DL2228	GO:0005543
Ta7DL0948	GO:0001510	GO:0008168
Ta7DL0991	GO:0015986	GO:0000276	GO:0016021	GO:0015078
Ta7DL3727	GO:0003723	GO:0001522	GO:0009982	GO:0008033
Ta7DL2985	GO:0006629	GO:0016788
Ta7DL2095	GO:0005634	GO:0009555	GO:0006355	GO:0006334	GO:0009933	GO:0008283	GO:0010026	GO:0031507	GO:0000724	GO:0048366
Ta7DL2790	GO:0003723	GO:0001522	GO:0009982
Ta7DL3653	GO:0016020	GO:0006633	GO:0016747
Ta7DL0976	GO:0005524	GO:0051301	GO:0017111
Ta7DL2090	GO:0009611	GO:0042937	GO:0016020	GO:0042939	GO:0042936	GO:0009753	GO:0009624	GO:0042742	GO:0042538	GO:0080053	GO:0009737	GO:0009751	GO:0042938
Ta7DL2588	GO:0016757
Ta7DL1029	GO:0046872	GO:0006470	GO:0016021	GO:0005739	GO:0004722
Ta7DL0703	GO:0009536
Ta7DL3118	GO:0009409	GO:0010043	GO:0006414	GO:0046686	GO:0042254	GO:0005730	GO:0005507	GO:0009651	GO:0003735	GO:0005886	GO:0009507	GO:0022626
Ta7DL0126	GO:0006817	GO:0016036	GO:0005783	GO:0006888	GO:0005886
Ta7DL1008	GO:0015232	GO:0016020	GO:0017004	GO:0015886	GO:0008535	GO:0005739
Ta7DL3251	GO:0009055	GO:0016705	GO:0020037	GO:0005506	GO:0004497	GO:0016023	GO:0055114
Ta7DL0797	GO:0048481	GO:0005524	GO:0004819	GO:0005737	GO:0006425
Ta7DL3186	GO:0004674	GO:0005524	GO:0006468
Ta7DL1624	GO:0016021	GO:0009624	GO:0015238	GO:0015297	GO:0005886	GO:0006855
Ta7DL2480	GO:0006120	GO:0005747	GO:0016021	GO:0008137
Ta7DL1199	GO:0003677	GO:0005634	GO:0006355	GO:0003700
Ta7DL0892	GO:0004553	GO:0016762	GO:0048046	GO:0005618	GO:0006073	GO:0016023
Ta7DL1472	GO:0020037	GO:0005634	GO:0009409	GO:0042538	GO:0016023	GO:0055114	GO:0006979	GO:0009505	GO:0046872	GO:0004601	GO:0009269
Ta7DL2866	GO:0009536
Ta7DL1012	GO:0009055	GO:0046872	GO:0022904	GO:0016021	GO:0005743	GO:0070469	GO:0016491
Ta7DL2204	GO:0005524	GO:0017111
Ta7DL0337	GO:0051537	GO:0008121	GO:0042651	GO:0009496	GO:0022900	GO:0046872	GO:0045158	GO:0016021	GO:0015979
Ta7DL1935	GO:0000166	GO:0055114	GO:0016491
Ta7DL1415	GO:0005488	GO:0016772
Ta7DL0999	GO:0009055	GO:0009539	GO:0020037	GO:0009535	GO:0005506	GO:0009769	GO:0009654	GO:0006354	GO:0016021	GO:0009767	GO:0030096
Ta7DL3058	GO:0016602	GO:0006355	GO:0046982	GO:0043565	GO:0003700	GO:0005737
Ta7DL2215	GO:0050832	GO:0009826	GO:0045926	GO:0020037	GO:0048046	GO:0009416	GO:0010043	GO:0042742	GO:0055114	GO:0005773	GO:0006979	GO:0009505	GO:0009651	GO:0005886
Ta7DL3822	GO:0046872	GO:0020037
Ta7DL3319	GO:0008152	GO:0016746	GO:0005509
Ta7DL1010	GO:0015232	GO:0016020	GO:0017004	GO:0015886	GO:0008535	GO:0005739
Ta7DL2138	GO:0005634	GO:0004721	GO:2000012	GO:0005886	GO:0005737
Ta7DL2584	GO:0009536
Ta7DL1020	GO:0042773	GO:0005739	GO:0008137
Ta7DL1464	GO:0003677	GO:0006355
Ta7DL0187	GO:0006508	GO:0008233	GO:0005886
Ta7DL0243	GO:0004556	GO:0005509	GO:0005975
Ta7DL0576	GO:0006571	GO:0000166	GO:0008977	GO:0055114	GO:0004665	GO:0009507
Ta7DL3461	GO:0016020	GO:0005524	GO:0006200	GO:0016887
Ta7DL2776	GO:0009826	GO:0043255	GO:0000221	GO:0015991	GO:0009809	GO:0005886	GO:0000325	GO:0009507	GO:0046961
Ta7DL2194	GO:0005739
Ta7DL0838	GO:0005634	GO:0009409	GO:0005509	GO:0005886	GO:0005737
Ta7DL2943	GO:0005488
Ta7DL1568	GO:0006886	GO:0006913	GO:0006184	GO:0007264	GO:0005525	GO:0003924
Ta7DL2995	GO:0006979	GO:0046872	GO:0020037	GO:0004601	GO:0055114
Ta7DL2251	GO:0006457	GO:0003755	GO:0000413
Ta7DL0888	GO:0016762	GO:0004553	GO:0048046	GO:0005618	GO:0006073
Ta7DL2140	GO:0016706	GO:0055114
Ta7DL3543	GO:0006535	GO:0004124
Ta7DL0205	GO:0046872
Ta7DL3625	GO:0000166	GO:0008270	GO:0055114	GO:0050897	GO:0016491
Ta7DL0129	GO:0016023
Ta7DL2053	GO:0046872	GO:0005524	GO:0019829	GO:0016021	GO:0030001
Ta7DL2030	GO:0016706	GO:0005506	GO:0055114
Ta7DL0790	GO:0008375	GO:0016020
Ta7DL2974	GO:0006351
Ta7DL0578	GO:0006571	GO:0000166	GO:0008977	GO:0055114	GO:0004665
Ta7DL3719	GO:0016023
Ta7DL3472	GO:0003677	GO:0005634	GO:0006355	GO:0003700	GO:0046983
Ta7DL1037	GO:0009507
Ta7DL0631	GO:0016020	GO:0005739
Ta7DL2375	GO:0003677	GO:0055114	GO:0016568	GO:0016491
Ta7DL1028	GO:0010181	GO:0055114	GO:0016491
Ta7DL3068	GO:0005840	GO:0006412	GO:0003735
Ta7DL0622	GO:0006351
Ta7DL3087	GO:0004527	GO:0009536	GO:0003676
Ta7DL1890	GO:0005739
Ta7DL1669	GO:0046872	GO:0008152	GO:0008081
Ta7DL0497	GO:0009055	GO:0016705	GO:0020037	GO:0005506	GO:0004497	GO:0055114
Ta7DL2022	GO:0006508	GO:0016023	GO:0004190
Ta7DL1877	GO:0005840	GO:0006412	GO:0003735	GO:0005739
Ta7DL0217	GO:0003677	GO:0008270	GO:0005739
Ta7DL3800	GO:0004605	GO:0016021	GO:0016024
Ta7DL0910	GO:0016021	GO:0071805	GO:0015079
Ta7DL0074	GO:0009058	GO:0003824
Ta7DL2747	GO:0044464
Ta7DL2069	GO:0003899	GO:0032549	GO:0003677	GO:0006351	GO:0009507
Ta7DL0911	GO:0005739
Ta7DL0010	GO:0004553	GO:0030246	GO:0005975
Ta7DL0286	GO:0004632	GO:0015937
Ta7DL0340	GO:0016020	GO:0003723	GO:0005730	GO:0001510	GO:0008168	GO:0006364	GO:0008033
Ta7DL0885	GO:0016020	GO:0048046	GO:0005524	GO:0009658	GO:0009579	GO:0009790	GO:0005739	GO:0009941	GO:0042026	GO:0009570	GO:0022626
Ta7DL2791	GO:0003723	GO:0001522	GO:0009982
Ta7DL0229	GO:0005739	GO:0006629	GO:0016788
Ta7DL1468	GO:0020037	GO:0005634	GO:0009409	GO:0042538	GO:0016023	GO:0055114	GO:0006979	GO:0009505	GO:0046872	GO:0004601	GO:0009269
Ta7DL3416	GO:0006486	GO:0005794	GO:0016021	GO:0005739	GO:0008378
Ta7DL1134	GO:0005097	GO:0032851	GO:0005622
Ta7DL0737	GO:0000166	GO:0003676
Ta7DL3582	GO:0009414	GO:0005730	GO:0043565	GO:0009408	GO:0009737
Ta7DL3872	GO:0046872
Ta7DL0259	GO:0016023
Ta7DL1584	GO:0006979	GO:0046872	GO:0020037	GO:0004601	GO:0055114
Ta7DL2658	GO:0005524	GO:0008270
Ta7DL0726	GO:0046556	GO:0046373	GO:0016023
Ta7DL2849	GO:0008299	GO:0006744	GO:0052923	GO:0046872	GO:0004161	GO:0009790	GO:0005739	GO:0050347	GO:0009507
Ta7DL0345	GO:0005524	GO:0005618	GO:0016851	GO:0006200	GO:0009570	GO:0016887	GO:0015995	GO:0015979
Ta7DL0895	GO:0044267	GO:0016307	GO:0005524	GO:0046854
Ta7DL0065	GO:0004553	GO:0005975
Ta7DL3131	GO:0009536
Ta7DL2100	GO:0015934	GO:0006412	GO:0003735
Ta7DL2230	GO:0016020
Ta7DL1745	GO:0048046	GO:0045735	GO:0030145
Ta7DL3005	GO:0005634	GO:0005488
Ta7DL0624	GO:0005739
Ta7DL1395	GO:0016765	GO:0009058
Ta7DL0146	GO:0045271	GO:0016021	GO:0005739	GO:0055114	GO:0008137
Ta7DL2127	GO:0016616	GO:0044424	GO:0000166
Ta7DL3074	GO:0004659	GO:0016021
Ta7DL3170	GO:0005739
Ta7DL1005	GO:0006810	GO:0009055	GO:0020037	GO:0006123	GO:0005506	GO:0004129	GO:0009060	GO:0005507	GO:0016021	GO:0005886	GO:0005751
Ta7DL3861	GO:0005634	GO:0009861	GO:0006355	GO:0097372	GO:0070933	GO:0032041	GO:0016573	GO:0046970	GO:0046969	GO:0009294	GO:0070932	GO:2000026
Ta7DL0191	GO:0006396	GO:0042254	GO:0005730	GO:0003824	GO:0005739
Ta7DL0794	GO:0003677	GO:0006281	GO:0010181	GO:0005739	GO:0003913	GO:0009507
Ta7DL1217	GO:0006508	GO:0008233	GO:0005739	GO:0009507
Ta7DL2945	GO:0046786	GO:0016021	GO:0016023	GO:0005773
Ta7DL2924	GO:0005856	GO:0006909
Ta7DL0643	GO:0006006	GO:0080144	GO:0016620	GO:0016020	GO:0009555	GO:0048658	GO:0051287	GO:0055114	GO:0080022	GO:0050661	GO:0005507	GO:0008270
Ta7DL3724	GO:0004674	GO:0005524	GO:0006468
Ta7DL1431	GO:0004674	GO:0005524	GO:0006468
Ta7DL3519	GO:0030245	GO:0005576	GO:0009536	GO:0008810
Ta7DL1926	GO:0009536
Ta7DL1143	GO:0005618	GO:0005730	GO:0006412	GO:0022625	GO:0003735	GO:0005886
Ta7DL2472	GO:0006810	GO:0009055	GO:0020037	GO:0006123	GO:0005506	GO:0004129	GO:0009060	GO:0005507	GO:0016021	GO:0005886	GO:0005751
Ta7DL1476	GO:0004553	GO:0005975	GO:0005739
Ta7DL0249	GO:0016787
Ta7DL1958	GO:0003677	GO:0003682
Ta7DL1358	GO:0016020	GO:0048046	GO:0005524	GO:0009658	GO:0009579	GO:0009790	GO:0005739	GO:0009941	GO:0042026	GO:0009570	GO:0022626
Ta7DL0108	GO:0016021	GO:0005385	GO:0071577
Ta7DL0661	GO:0010189	GO:0006520	GO:0008483	GO:0005739	GO:0030170
Ta7DL0848	GO:0009734	GO:0005516	GO:0005739
Ta7DL0302	GO:0009055	GO:0022900	GO:0016705	GO:0020037	GO:0005506	GO:0004497
Ta7DL3012	GO:0000287	GO:0009055	GO:0009535	GO:0018298	GO:0022900	GO:0016021	GO:0051539	GO:0016168	GO:0015979	GO:0009522	GO:0016491
Ta7DL0826	GO:0016020	GO:0009505	GO:0005507	GO:0016023	GO:0055114	GO:0016491
Ta7DL0874	GO:0006486	GO:0005794	GO:0016021	GO:0008378
Ta7DL1640	GO:0008152
Ta7DL2914	GO:0005506
Ta7DL3332	GO:0003824	GO:0000166	GO:0051301	GO:0009941	GO:0005739	GO:0044237	GO:0050662	GO:0010020
Ta7DL2000	GO:0010017	GO:0031539	GO:0005634	GO:0006355	GO:0010224	GO:0003690	GO:0009737	GO:0080167	GO:0010218	GO:0043565	GO:0003700	GO:0010114
Ta7DL2059	GO:0008375	GO:0016020
Ta7DL0142	GO:0015232	GO:0016020	GO:0017004	GO:0015886	GO:0008535	GO:0005739
Ta7DL0462	GO:0045037	GO:0034755	GO:0006875	GO:0015088	GO:0042803	GO:0005381	GO:0009706
Ta7DL1659	GO:0055085	GO:0005524	GO:0006200	GO:0042626	GO:0016021
Ta7DL3466	GO:0009536
Ta7DL0156	GO:0006950
Ta7DL3394	GO:0005739
Ta7DL3399	GO:0016021
Ta7DL2990	GO:0006629	GO:0016788
Ta7DL2643	GO:0000162	GO:0004834
Ta7DL1132	GO:0000166	GO:0004672	GO:0005739	GO:0016023	GO:0043167
Ta7DL1724	GO:0005634	GO:0005488
Ta7DL1538	GO:0016020	GO:0008270	GO:0016023
Ta7DL3444	GO:0003677	GO:0005634	GO:0006355	GO:0003700
Ta7DL1216	GO:0004630	GO:0016020	GO:0046470	GO:0016042	GO:0005509	GO:0070290
Ta7DL1914	GO:0046983
Ta7DL3105	GO:0006397	GO:0003964	GO:0003723	GO:0005739	GO:0006278
Ta7DL3569	GO:0006629	GO:0016788
Ta7DL0110	GO:0009505	GO:0005507	GO:0005576	GO:0016023	GO:0055114	GO:0016491
Ta7DL2657	GO:0016651	GO:0048038	GO:0051287	GO:0005739	GO:0055114
Ta7DL3862	GO:0030570	GO:0016023
Ta7DL2712	GO:0008270
Ta7DL3367	GO:0016020	GO:0008270
Ta7DL0511	GO:0000166	GO:0003676
Ta7DL2706	GO:0008152	GO:0016023
Ta7DL1811	GO:0009055	GO:0016705	GO:0020037	GO:0005506	GO:0004497	GO:0055114
Ta7DL3304	GO:0016020	GO:0015238	GO:0015297	GO:0006855
Ta7DL1004	GO:0015232	GO:0016020	GO:0017004	GO:0015886	GO:0008535	GO:0005739
Ta7DL2378	GO:0009505	GO:0042742	GO:0055114	GO:0009579	GO:0016491	GO:0009570
Ta7DL2116	GO:0016310	GO:0000166	GO:0004672	GO:0016023
Ta7DL2896	GO:0016020	GO:0071805	GO:0015079
Ta7DL3376	GO:0007165	GO:0016772
Ta7DL0032	GO:0005524	GO:0005829	GO:0004363	GO:0009753	GO:0006750	GO:0009507
Ta7DL1275	GO:0008168	GO:0051252	GO:0032259	GO:0008428
Ta7DL1081	GO:0008152	GO:0008483	GO:0030170
Ta7DL1652	GO:0003677	GO:0005634	GO:0006355	GO:0003700
Ta7DL0159	GO:0016023
Ta7DL3378	GO:0050832	GO:0016020	GO:0005783	GO:0042742	GO:0016023
Ta7DL2677	GO:0055114	GO:0016491
Ta7DL3137	GO:0009505	GO:0005794	GO:0016021	GO:0016023	GO:0005886
Ta7DL3112	GO:0006508	GO:0008233
Ta7DL2221	GO:0016020	GO:0006338	GO:0007059	GO:0003917	GO:0006260	GO:0003918	GO:0009965	GO:0009933	GO:0010075	GO:0048439	GO:0019827	GO:0005730	GO:0006265	GO:0009793
Ta7DL0070	GO:0005634	GO:0003676
Ta7DL2531	GO:0003677
Ta7DL1153	GO:0046872
Ta7DL0270	GO:0003899	GO:0005665	GO:0003677	GO:0000418	GO:0005730	GO:0006351	GO:0005737	GO:0046983
Ta7DL3252	GO:0009055	GO:0016705	GO:0020037	GO:0005506	GO:0004497	GO:0055114
Ta7DL2740	GO:0016787
Ta7DL0379	GO:0008152	GO:0016740
Ta7DL3338	GO:0004674	GO:0005524	GO:0006468
Ta7DL0154	GO:0009521	GO:0009767	GO:0016021	GO:0016168	GO:0018298	GO:0009507
Ta7DL3225	GO:0005783	GO:0044711	GO:0044271	GO:0044425	GO:0019752	GO:0016705	GO:0046872	GO:0006952	GO:1901566	GO:0004497	GO:0042430	GO:0009617
Ta7DL3796	GO:0006184	GO:0005509	GO:0005525	GO:0003924
Ta7DL2326	GO:0006662	GO:0015035	GO:0009055	GO:0045454
Ta7DL1219	GO:0003899	GO:0003677	GO:0006351
Ta7DL3404	GO:0005618
Ta7DL3490	GO:0006508	GO:0008233	GO:0016023
Ta7DL2642	GO:0009055	GO:0005507	GO:0016023
Ta7DL1563	GO:0042254	GO:0005730	GO:0022625	GO:0005886	GO:0009507
Ta7DL0787	GO:0009536
Ta7DL1075	GO:0008270	GO:0005622
Ta7DL2585	GO:0009536
Ta7DL1788	GO:0004556	GO:0005509	GO:0005975
Ta7DL3220	GO:0016020
Ta7DL3088	GO:0015205	GO:0016020	GO:0015851
Ta7DL1046	GO:0005886
Ta7DL1727	GO:0006413	GO:0000166	GO:0009941
Ta7DL2913	GO:0009611	GO:0004674	GO:0005524	GO:0006468	GO:0001653	GO:0004888
Ta7DL2829	GO:0005739
Ta7DL1413	GO:0016021	GO:0071805	GO:0015079
Ta7DL2092	GO:0010183	GO:0005730	GO:0016607	GO:0035145	GO:0009793	GO:0009507
Ta7DL0145	GO:0006810	GO:0009055	GO:0020037	GO:0005506	GO:0004129	GO:0009060	GO:0006119	GO:0022900	GO:0005507	GO:0016021	GO:0005743	GO:0070469
Ta7DL3798	GO:0016020	GO:0015018
Ta7DL3029	GO:0015986	GO:0016820	GO:0000276	GO:0016021	GO:0015078
Ta7DL2498	GO:0042254	GO:0005634
Ta7DL0533	GO:0000166	GO:0008270	GO:0055114	GO:0016491
Ta7DL3607	GO:0005634
Ta7DL1041	GO:0005634	GO:0005524	GO:0006468	GO:0008353	GO:0019912	GO:0004693	GO:0005829	GO:0007049	GO:0010078
Ta7DL0332	GO:0046872	GO:0050688	GO:0006470	GO:0004722
Ta7DL0932	GO:0016020	GO:0016836	GO:0006631	GO:0044434	GO:0050896	GO:0005488
Ta7DL2592	GO:0003746	GO:0006414
Ta7DL2483	GO:0009523	GO:0016021	GO:0015979	GO:0030145
Ta7DL3726	GO:0004713	GO:0004674	GO:0005524	GO:0006468	GO:0005886
Ta7DL0174	GO:0009536
Ta7DL3198	GO:0009055	GO:0016705	GO:0020037	GO:0005506	GO:0004497	GO:0055114
Ta7DL2049	GO:0008152	GO:0006974	GO:0016798
Ta7DL0066	GO:0016297	GO:0006633
Ta7DL2698	GO:0003899	GO:0003677	GO:0006351	GO:0005739	GO:0009507
Ta7DL1335	GO:0000145	GO:0006887
Ta7DL2808	GO:0016628	GO:0044710
Ta7DL2993	GO:0003677	GO:0046983
Ta7DL3057	GO:0004672	GO:0016023
Ta7DL2260	GO:0008686	GO:0016020	GO:0003935	GO:0009231	GO:0009507
Ta7DL0209	GO:0006457	GO:0016020	GO:0003755	GO:0031977	GO:0000413	GO:0005528	GO:0009507
Ta7DL0537	GO:0080040	GO:0070417
Ta7DL0581	GO:0009536
Ta7DL0113	GO:0003333	GO:0016021	GO:0015171
Ta7DL3365	GO:0016757
Ta7DL3017	GO:0006412	GO:0005763	GO:0003735	GO:0019843	GO:0009507
Ta7DL3006	GO:0005634	GO:0005488
Ta7DL2758	GO:0009705	GO:0055085	GO:0016021	GO:0015706
Ta7DL3598	GO:1901700	GO:0014070	GO:0046872	GO:0051707	GO:0009696	GO:0045087
Ta7DL1593	GO:0006810	GO:0016021	GO:0005215
Ta7DL1227	GO:0046686	GO:0005524	GO:0006184	GO:0003746	GO:0006414	GO:0005525	GO:0005739	GO:0003924
Ta7DL0591	GO:0005739
Ta7DL3536	GO:0006396	GO:0005622
Ta7DL3106	GO:0016020	GO:0009664	GO:0005618	GO:0005576	GO:0016023
Ta7DL2436	GO:0003677	GO:0005634	GO:0006355	GO:0003700
Ta7DL3357	GO:0005618	GO:0006412	GO:0022625	GO:0003735	GO:0005886	GO:0009507
Ta7DL3122	GO:0015693	GO:0055085	GO:0016021	GO:0015095	GO:0009536	GO:0005773
Ta7DL3835	GO:0003677	GO:0005730	GO:0006334	GO:0046982	GO:0000786
Ta7DL2806	GO:0000166	GO:0003676
Ta7DL3425	GO:0009535	GO:0005506	GO:0055114	GO:0019684	GO:0051539	GO:0048038	GO:0005886	GO:0008137
Ta7DL1661	GO:0009536
Ta7DL1093	GO:0016023	GO:0016772
Ta7DL1311	GO:0005524	GO:0004672	GO:0006468
Ta7DL3321	GO:0044424
Ta7DL1086	GO:0009611	GO:0009813	GO:0009723	GO:0042542	GO:0046983	GO:0009751	GO:0008171	GO:0032259
Ta7DL3465	GO:0009536
Ta7DL3320	GO:0043086	GO:0004857	GO:0009536	GO:0030599
Ta7DL1248	GO:0006508	GO:0004185
Ta7DL0587	GO:0016023
Ta7DL0038	GO:0006605	GO:0003677	GO:0005634	GO:0006007	GO:0006334	GO:0046982	GO:0000786
Ta7DL1703	GO:0008762	GO:0048046	GO:0050660	GO:0055114	GO:0006979	GO:0005618	GO:0010197	GO:0005886	GO:0009793
Ta7DL0796	GO:0006508	GO:0004190
Ta7DL0541	GO:0035251
Ta7DL2915	GO:0031210	GO:0006869	GO:0005829	GO:0050826	GO:0000062	GO:0005886
Ta7DL0279	GO:0009055	GO:0016705	GO:0020037	GO:0005506	GO:0004497	GO:0055114
Ta7DL2482	GO:0005840	GO:0006412	GO:0003735	GO:0005739
Ta7DL3786	GO:0009536
Ta7DL0807	GO:0016310	GO:0000166	GO:0004672	GO:0016023
Ta7DL0260	GO:0008152	GO:0016758
Ta7DL0876	GO:0016020	GO:0008152	GO:0003824
Ta7DL0022	GO:0005509
Ta7DL3169	GO:0004674	GO:0005524	GO:0006468	GO:0005886
Ta7DL0575	GO:0016020
Ta7DL1003	GO:0015232	GO:0016020	GO:0017004	GO:0015886	GO:0008535	GO:0005739
Ta7DL3420	GO:0005524	GO:0017111
Ta7DL3528	GO:0008643	GO:0015780	GO:0016021	GO:0005351	GO:0005338	GO:0000139
Ta7DL2077	GO:0006508	GO:0004185	GO:0016023
Ta7DL1459	GO:0008375	GO:0016020
Ta7DL3661	GO:0050832	GO:0005524	GO:0004674	GO:0005730	GO:0009536	GO:0005886	GO:0046777
Ta7DL0172	GO:0009536
Ta7DL0880	GO:0006120	GO:0005747	GO:0008137
Ta7DL1610	GO:0008152	GO:0016758	GO:0005739
Ta7DL1999	GO:0005524	GO:0008026	GO:0003676
Ta7DL3134	GO:0009536
Ta7DL1861	GO:0003677	GO:0005634	GO:0006355	GO:0003700
Ta7DL3386	GO:0005975	GO:0005576	GO:0004650
Ta7DL2398	GO:0000165	GO:0043622	GO:0005634	GO:0009620	GO:0005524	GO:0009861	GO:0009409	GO:0006468	GO:0080026	GO:0005737	GO:0009737	GO:0006972	GO:0042539
Ta7DL0872	GO:0005739	GO:0016023
Ta7DL0360	GO:0008152	GO:0016758	GO:0005739
Ta7DL0988	GO:0046872	GO:0006470	GO:0016021	GO:0005739	GO:0004722
Ta7DL1509	GO:0005524	GO:0004672	GO:0006468
Ta7DL2958	GO:0005524	GO:0004672	GO:0006468
Ta7DL2719	GO:0046872
Ta7DL3875	GO:0004674	GO:0005524	GO:0006468
Ta7DL3631	GO:0043153	GO:0009882	GO:0005634	GO:0006355	GO:0016567	GO:0018298	GO:0009785	GO:0019005	GO:0009908	GO:0005829	GO:0010498	GO:0010114
Ta7DL0867	GO:0000287	GO:0005524	GO:0019829	GO:0006812	GO:0015914	GO:0016021	GO:0008270	GO:0005739	GO:0004012
Ta7DL0509	GO:0008152	GO:0016758
Ta7DL2556	GO:0009536
Ta7DL0148	GO:0006120	GO:0005747	GO:0016023	GO:0032940	GO:0008137
Ta7DL0733	GO:0005739
Ta7DL2205	GO:0000145	GO:0005829	GO:0005739	GO:0006887
Ta7DL2117	GO:0016310	GO:0000166	GO:0004672	GO:0016023
Ta7DL0552	GO:0004674	GO:0005524	GO:0006468
Ta7DL0253	GO:0015112	GO:0006857	GO:0009414	GO:0016021	GO:0010167	GO:0005886	GO:0015706
Ta7DL2788	GO:0016023
Ta7DL0596	GO:0016747
Ta7DL0175	GO:0009536
Ta7DL1394	GO:0044763	GO:0006351	GO:0016740	GO:0006306
Ta7DL1767	GO:0005524	GO:0030163	GO:0005737	GO:0005730	GO:0005618	GO:0005515	GO:0017111	GO:0005886	GO:0008540
Ta7DL2573	GO:0008168
Ta7DL3051	GO:0006120	GO:0005747	GO:0016021	GO:0008137
Ta7DL1899	GO:0015671	GO:0020037	GO:0005506	GO:0019825
Ta7DL3588	GO:0003677	GO:0005634	GO:0006355	GO:0003700
Ta7DL0831	GO:0005509	GO:0005737
Ta7DL3626	GO:0005524	GO:0046939	GO:0004017	GO:0009570
Ta7DL0179	GO:0045735
Ta7DL2281	GO:0005975	GO:0042132	GO:0009507
Ta7DL2778	GO:0008643	GO:0016021	GO:0005886
Ta7DL2529	GO:0008270	GO:0003676
Ta7DL3052	GO:0006412	GO:0005763	GO:0003735	GO:0019843
Ta7DL0163	GO:0016021	GO:0005743	GO:0042773	GO:0070469	GO:0008137
Ta7DL1205	GO:0016021	GO:0009536
Ta7DL1486	GO:0016020	GO:0005739	GO:0016023	GO:0032940	GO:0009507
Ta7DL1088	GO:0006413	GO:0003743
Ta7DL2575	GO:0016036	GO:0070417
Ta7DL0635	GO:0006357	GO:0001104	GO:0016592
Ta7DL2761	GO:0007264	GO:0005525	GO:0033116	GO:0015031	GO:0005886	GO:0005773
Ta7DL1147	GO:0045892	GO:0009733	GO:0010181	GO:0016023	GO:0055114	GO:0016655	GO:0005886	GO:0005773
Ta7DL0883	GO:0008270
Ta7DL3000	GO:0015986	GO:0045261	GO:0015991	GO:0005524	GO:0005739	GO:0046933	GO:0046961
Ta7DL0752	GO:0003677	GO:0005634	GO:0006355	GO:0009734	GO:0046983
Ta7DL2727	GO:0005840	GO:0006412	GO:0003735	GO:0019843	GO:0009507
Ta7DL3610	GO:0016021	GO:0005886
Ta7DL0431	GO:0048513	GO:0016757	GO:0009536	GO:0005886
Ta7DL2183	GO:0016020	GO:0006633	GO:0016747
Ta7DL2663	GO:0016021	GO:0016192
Ta7DL1420	GO:0050832	GO:0019433	GO:0009611	GO:0030308	GO:0010150	GO:0008970	GO:0047714	GO:0005811	GO:0009695	GO:0004806	GO:0005739	GO:0010027
Ta7DL1528	GO:0009536
Ta7DL0072	GO:0006979	GO:0005759	GO:0046686	GO:0004601	GO:0055114
Ta7DL1378	GO:0003746	GO:0006414
Ta7DL3788	GO:0016023
Ta7DL1941	GO:0010091	GO:0005509
Ta7DL2033	GO:0005488
Ta7DL3540	GO:0008422	GO:0048046	GO:0005975	GO:0016023	GO:0009507
Ta7DL1316	GO:0005634	GO:0000326	GO:0005829	GO:0016021	GO:0005198	GO:0005789	GO:0005886
Ta7DL1680	GO:0004674	GO:0005524	GO:0005509	GO:0006468	GO:0005886
Ta7DL3717	GO:0005739
Ta7DL2371	GO:0016020
Ta7DL0723	GO:0009817	GO:0005524	GO:0042742	GO:0042344	GO:0009941	GO:0005739	GO:0052544	GO:0005886	GO:0070574	GO:0016887	GO:0071366	GO:0009627	GO:0006200	GO:0031348
Ta7DL0967	GO:0043169	GO:0004553	GO:0009791	GO:0005975	GO:0009507
Ta7DL1290	GO:0047792	GO:0005789	GO:0010132
Ta7DL3001	GO:0043231	GO:0016020	GO:0044444
Ta7DL1967	GO:0008265	GO:0018315	GO:0009409	GO:0010118	GO:0009734	GO:0030151	GO:0042742	GO:0009408	GO:0009688	GO:0045037	GO:0009000	GO:0009651
Ta7DL1002	GO:0022900	GO:0004129	GO:0005507	GO:0016021	GO:0005743	GO:0070469
Ta7DL0836	GO:0016310	GO:0005524	GO:0006139	GO:0005739	GO:0019205
Ta7DL0956	GO:0043229	GO:0007049
Ta7DL2265	GO:0000502	GO:0009651
Ta7DL1980	GO:0016757
Ta7DL3633	GO:0016301
Ta7DL1857	GO:0016787
Ta7DL2405	GO:0006511	GO:0016881
Ta7DL0160	GO:0016023
Ta7DL3470	GO:0002943	GO:0017150	GO:0050660	GO:0005739	GO:0055114
Ta7DL1213	GO:0005507	GO:0016023	GO:0055114	GO:0016491
Ta7DL1664	GO:0004672
Ta7DL1260	GO:0030246	GO:0004674	GO:0005524	GO:0006468
Ta7DL2134	GO:0008152	GO:0016597	GO:0009737
Ta7DL2383	GO:0004674	GO:0005524	GO:0006468	GO:0016023
Ta7DL3402	GO:0005524
Ta7DL2442	GO:0016021
Ta7DL2188	GO:0009535
Ta7DL2707	GO:0005739
Ta7DL1331	GO:0000166	GO:0004672
Ta7DL1097	GO:0006351
Ta7DL0011	GO:0008152	GO:0016787
Ta7DL1693	GO:0030245	GO:0016021	GO:0016023	GO:0005886	GO:0008810
Ta7DL2016	GO:0000166	GO:0009536	GO:0003676
Ta7DL0221	GO:0005773
Ta7DL0484	GO:0055085	GO:0016021	GO:0006812	GO:0015299
Ta7DL0701	GO:0008152	GO:0016787	GO:0010112	GO:0016023
Ta7DL0972	GO:0030247	GO:0016023
Ta7DL0729	GO:0003677	GO:0008270
Ta7DL1376	GO:0004674	GO:0005524	GO:0006468	GO:0005886
Ta7DL1298	GO:0008152	GO:0016758
Ta7DL3050	GO:0016023
Ta7DL2565	GO:0035251
Ta7DL3020	GO:0006810	GO:0009055	GO:0020037	GO:0006123	GO:0005506	GO:0004129	GO:0009060	GO:0005507	GO:0016021	GO:0005886	GO:0005751
Ta7DL3763	GO:0016021	GO:0022626
Ta7DL0569	GO:0006412	GO:0003735	GO:0005739	GO:0015935	GO:0019843	GO:0009507
Ta7DL1838	GO:0005886
Ta7DL2001	GO:0005634	GO:0006355	GO:0043565	GO:0005739	GO:0009536	GO:0003700
Ta7DL1938	GO:0008375	GO:0016020
Ta7DL3789	GO:0007165	GO:0005524	GO:0004673
Ta7DL1040	GO:0005524	GO:0006200	GO:0016021	GO:0016887
Ta7DL3594	GO:0005774	GO:0034755	GO:0005381	GO:0006880
Ta7DL0843	GO:0006486	GO:0005794	GO:0016021	GO:0008378
Ta7DL0727	GO:0008270	GO:0005622	GO:0003676
Ta7DL2055	GO:0003899	GO:0003677	GO:0006351	GO:0009507
Ta7DL3813	GO:0009790
Ta7DL0800	GO:0006508	GO:0004190
Ta7DL0465	GO:0006412	GO:0022625	GO:0003735
Ta7DL0808	GO:0006397	GO:0003723	GO:0005634	GO:0005737
Ta7DL0292	GO:0035265	GO:0006357	GO:0008283	GO:0033588
Ta7DL0702	GO:0016023
Ta7DL1142	GO:0006284	GO:0051539	GO:0004519
Ta7DL2021	GO:0005672	GO:0006367
Ta7DL0650	GO:0009536
Ta7DL0998	GO:0000287	GO:0009055	GO:0009535	GO:0018298	GO:0022900	GO:0016021	GO:0051539	GO:0016168	GO:0015979	GO:0009522	GO:0016491
Ta7DL3346	GO:0005739
Ta7DL1741	GO:0010478	GO:0009579	GO:0009570
Ta7DL0681	GO:0016021
Ta7DL2209	GO:0016310	GO:0016301	GO:0016023
Ta7DL3765	GO:0006810	GO:0012505	GO:0043231	GO:0005886	GO:0044446	GO:0030118
Ta7DL1380	GO:0016021
Ta7DL2395	GO:0003677	GO:0009555	GO:0005524	GO:0016853	GO:0005694	GO:0006259	GO:0048316	GO:0042138	GO:0051026	GO:0009553
Ta7DL1034	GO:0008152	GO:0006974	GO:0016798
Ta7DL1597	GO:0015035	GO:0009055	GO:0045454
Ta7DL0994	GO:0045261	GO:0009535	GO:0005524	GO:0004575	GO:0042777	GO:0015991	GO:0005975	GO:0005886	GO:0046961	GO:0046933
Ta7DL1315	GO:0006886	GO:0005622
Ta7DL1419	GO:0050832	GO:0019433	GO:0009611	GO:0030308	GO:0010150	GO:0008970	GO:0047714	GO:0005811	GO:0009695	GO:0004806	GO:0005739	GO:0010027
Ta7DL0321	GO:0006886	GO:0005783	GO:0005794	GO:0005525	GO:0016192
Ta7DL2577	GO:0016020	GO:0016023
Ta7DL0736	GO:0005634	GO:0006414	GO:0003735	GO:0005886	GO:0022626
Ta7DL0438	GO:0000287	GO:0016310	GO:0004749	GO:0009116	GO:0009165	GO:0016301	GO:0009156
Ta7DL3729	GO:0004674	GO:0005524	GO:0006468
Ta7DL2885	GO:0008270	GO:0005622
Ta7DL0335	GO:0005634	GO:0006355	GO:0009734	GO:0006417	GO:0046983
Ta7DL2470	GO:0006412	GO:0005763	GO:0003735	GO:0019843	GO:0009507
Ta7DL3400	GO:0016021
Ta7DL3645	GO:0046872	GO:0005618	GO:0005730	GO:0006412	GO:0003735	GO:0022627	GO:0005886
Ta7DL1895	GO:0009536
Ta7DL0071	GO:0003723	GO:0006412	GO:0003735	GO:0015935
Ta7DL2051	GO:0006457	GO:0003755	GO:0031977	GO:0000413	GO:0009507
Ta7DL2952	GO:0004556	GO:0005509	GO:0005975
Ta7DL2665	GO:0008270
Ta7DL1096	GO:0003723	GO:0005524	GO:0008026
Ta7DL1191	GO:0044763
Ta7DL2461	GO:0008080
Ta7DL3606	GO:0005634
Ta7DL2685	GO:0009611	GO:0009620	GO:0016629	GO:0005777	GO:0055114	GO:0010193	GO:0010181	GO:0009695	GO:0031408
Ta7DL2034	GO:0005488
Ta7DL3458	GO:0006810	GO:0016020	GO:0005215
Ta7DL3041	GO:0009536
Ta7DL0929	GO:0006096	GO:0044262	GO:0055114	GO:0005737	GO:0009737	GO:0000166	GO:0004459	GO:0009651	GO:0005886
Ta7DL2854	GO:0005739
Ta7DL0547	GO:0009727	GO:0005634	GO:0006355	GO:0043565	GO:0003700	GO:0071369
Ta7DL3451	GO:0009505
Ta7DL0668	GO:0016746
Ta7DL0902	GO:0005975	GO:0005576	GO:0005739	GO:0004650
Ta7DL1017	GO:0042773	GO:0005739	GO:0008137
Ta7DL2434	GO:0009817	GO:0005524	GO:0042742	GO:0042344	GO:0009941	GO:0005739	GO:0052544	GO:0005886	GO:0070574	GO:0016887	GO:0071366	GO:0009627	GO:0006200	GO:0031348
Ta7DL1529	GO:0009536
Ta7DL0265	GO:0016762	GO:0004553	GO:0048046	GO:0005618	GO:0006073
Ta7DL0120	GO:0016787	GO:0009536	GO:0006629
Ta7DL0803	GO:0004672
Ta7DL2074	GO:0005783	GO:0006508	GO:0008237	GO:0047652	GO:0010136
Ta7DL3393	GO:0044763	GO:0016740	GO:0006306
Ta7DL1418	GO:0050832	GO:0019433	GO:0009611	GO:0030308	GO:0010150	GO:0008970	GO:0047714	GO:0005811	GO:0009695	GO:0004806	GO:0005739	GO:0010027
Ta7DL1655	GO:0008152	GO:0016758
Ta7DL0586	GO:0016747
Ta7DL1908	GO:0005886	GO:0005543
Ta7DL2441	GO:0016021
Ta7DL1274	GO:0016740
Ta7DL2467	GO:0015986	GO:0045261	GO:0015991	GO:0005524	GO:0005739	GO:0046933	GO:0046961
Ta7DL0743	GO:0016787
Ta7DL1813	GO:0009536
Ta7DL2005	GO:0003676
Ta7DL0404	GO:0008152	GO:0016758
Ta7DL2020	GO:0016020	GO:0006412	GO:0022625	GO:0003735
Ta7DL1710	GO:0006979	GO:0046872	GO:0020037	GO:0004601	GO:0055114
Ta7DL1384	GO:0005886
Ta7DL2093	GO:0043086	GO:0004857	GO:0030599
Ta7DL3885	GO:0006810	GO:0050136	GO:0009535	GO:0019684	GO:0016021	GO:0042773	GO:0048038	GO:0005886
Ta7DL3062	GO:0006508	GO:0004190
Ta7DL1475	GO:0015035	GO:0009055	GO:0045454
Ta7DL0644	GO:0016020	GO:0016023
Ta7DL3744	GO:0005634	GO:0009536
Ta7DL1359	GO:0004605	GO:0016021	GO:0016024
Ta7DL0728	GO:0003677	GO:0006355
Ta7DL1689	GO:0006281	GO:0003684	GO:0005524	GO:0008094
Ta7DL2718	GO:0008270
Ta7DL0939	GO:0006810	GO:0009624	GO:0005886	GO:0005215
Ta7DL1848	GO:0005634	GO:0006355	GO:0006950	GO:0043565	GO:0003700
Ta7DL3523	GO:0016021
Ta7DL1801	GO:0000902
Ta7DL3059	GO:0016787
Ta7DL2227	GO:0008171	GO:0032259
Ta7DL3207	GO:0031977	GO:0009534
Ta7DL1043	GO:0009535	GO:0009977	GO:0043953	GO:0045038
Ta7DL3574	GO:0004674	GO:0005524	GO:0006468	GO:0010119
Ta7DL1330	GO:0009072	GO:0003824	GO:0005737
Ta7DL0987	GO:0010181	GO:0055114	GO:0016491
Ta7DL0237	GO:0000166	GO:0004672
Ta7DL3805	GO:0000287	GO:0003887	GO:0006281	GO:0003684	GO:0009536	GO:0010224
Ta7DL2991	GO:0006635	GO:0003997	GO:0050660	GO:0003995	GO:0005777
Ta7DL2716	GO:0005618	GO:0006629	GO:0016788	GO:0005773
Ta7DL1204	GO:0005739
Ta7DL2139	GO:0010305	GO:0016021	GO:0009956	GO:0016023	GO:0005886	GO:0009933	GO:0010015
Ta7DL2964	GO:0006075	GO:0009504	GO:0003843	GO:0000148
Ta7DL1675	GO:0035197	GO:0006342	GO:0006306	GO:0051567	GO:0005737	GO:0030422	GO:0009816	GO:0048481	GO:0005730	GO:0010529	GO:0005719	GO:0015030
Ta7DL3311	GO:0055085	GO:0005509	GO:0016021
Ta7DL1259	GO:0030246	GO:0004674	GO:0005524	GO:0006468
Ta7DL2133	GO:0009734	GO:0005516	GO:0005739
Ta7DL0579	GO:0006810	GO:0016021
Ta7DL2222	GO:0005975	GO:0008270	GO:0003824	GO:0009507
Ta7DL0155	GO:0009521	GO:0009767	GO:0016021	GO:0016168	GO:0018298	GO:0009507
Ta7DL2775	GO:0051015	GO:0009524	GO:0030036	GO:0004721	GO:0005819	GO:0008017	GO:0009556	GO:0009574
Ta7DL0371	GO:0016020	GO:0052634	GO:0005506	GO:0045487	GO:0055114	GO:0009639
Ta7DL0004	GO:0034755	GO:0055071	GO:0005381	GO:0005886
Ta7DL3018	GO:0019646	GO:0006123	GO:0004129	GO:0016021	GO:0005751
Ta7DL1440	GO:0016301
Ta7DL3499	GO:0003677	GO:0005634	GO:0006355	GO:0003700
Ta7DL0870	GO:0005739
Ta7DL0770	GO:0008270
Ta7DL0573	GO:0009880	GO:0032040	GO:0005730	GO:0051301	GO:0006364	GO:0009793
Ta7DL0232	GO:0004553	GO:0005975	GO:0016023
Ta7DL3210	GO:0016023
Ta7DL2846	GO:0009089	GO:0009862	GO:0005507	GO:0010285	GO:0005739	GO:0030170	GO:0009570
Ta7DL1518	GO:0005783
Ta7DL2224	GO:0006397
Ta7DL2956	GO:0006979	GO:0046872	GO:0020037	GO:0004601	GO:0055114
Ta7DL0776	GO:0006413	GO:0003743
Ta7DL1109	GO:0003677	GO:0005634	GO:0006355	GO:0003700	GO:0046983
Ta7DL0492	GO:0009738
Ta7DL1456	GO:0016757
Ta7DL0705	GO:0006457	GO:0005524	GO:0051082	GO:0006950
Ta7DL3064	GO:0000226	GO:0000910	GO:0008017
Ta7DL2150	GO:0005886	GO:0008610
Ta7DL3309	GO:0016363	GO:0005739
Ta7DL2651	GO:0004674	GO:0005524	GO:0006468	GO:0016023
Ta7DL3369	GO:0055114	GO:0009579	GO:0016631	GO:0005507	GO:0000166	GO:0004318	GO:0009941	GO:0006633	GO:0009570
Ta7DL3637	GO:0000166	GO:0005506	GO:0016021	GO:0006633	GO:0055114	GO:0016491
Ta7DL1098	GO:0016757
Ta7DL2317	GO:0005975	GO:0042972
Ta7DL2123	GO:0003677	GO:0005634	GO:0006355	GO:0003700
Ta7DL2178	GO:0005524	GO:0006200	GO:0016887
Ta7DL1438	GO:0043153	GO:0009882	GO:0005634	GO:0006355	GO:0016567	GO:0018298	GO:0009785	GO:0019005	GO:0009908	GO:0005829	GO:0010498	GO:0010114
Ta7DL1007	GO:0015232	GO:0016020	GO:0017004	GO:0015886	GO:0008535	GO:0005739
Ta7DL0059	GO:0009055	GO:0016705	GO:0020037	GO:0005506	GO:0004497	GO:0016023	GO:0055114
Ta7DL3694	GO:0005634	GO:0006355	GO:0043565	GO:0003700
Ta7DL2751	GO:0032012	GO:0005086	GO:0009507
Ta7DL2068	GO:0003899	GO:0003677	GO:0006351	GO:0009507
Ta7DL2491	GO:0009055	GO:0005840	GO:0051537	GO:0006099	GO:0006412	GO:0008270	GO:0005739	GO:0003735	GO:0016491
Ta7DL3688	GO:0006979	GO:0046872	GO:0020037	GO:0004601	GO:0055114
Ta7DL3022	GO:0004674	GO:0005524	GO:0006468	GO:0005739
Ta7DL2389	GO:0005524	GO:0006418	GO:0004831	GO:0005737
Ta7DL1460	GO:0016021	GO:0006680	GO:0004348	GO:0005886
Ta7DL0189	GO:0003677	GO:0005634	GO:0006355	GO:0003700
Ta7DL1588	GO:0050660	GO:0055114	GO:0016491
Ta7DL1930	GO:0003885	GO:0008762	GO:0016020	GO:0050660	GO:0055114
Ta7DL1763	GO:0055114	GO:0016491
Ta7DL2118	GO:0016020	GO:0005783
Ta7DL3300	GO:0009055	GO:0046686	GO:0022900	GO:0005524	GO:0006431	GO:0004825	GO:0005737
Ta7DL1193	GO:0004674	GO:0005524	GO:0006468	GO:0006950
Ta7DL1211	GO:0016023
Ta7DL2502	GO:0016020	GO:0016023
Ta7DL0053	GO:0005783	GO:0044711	GO:0044271	GO:0044425	GO:0019752	GO:0016705	GO:0046872	GO:0006952	GO:1901566	GO:0004497	GO:0042430	GO:0009617
Ta7DL3132	GO:0009536
Ta7DL0871	GO:0000166	GO:0003676
Ta7DL1295	GO:0009536
Ta7DL0881	GO:0004674	GO:0005524	GO:0006468	GO:0005739
Ta7DL2957	GO:0016023
Ta7DL0645	GO:0016020	GO:0016023
Ta7DL1781	GO:0005634	GO:0009723	GO:0019005
Ta7DL0965	GO:0009536
Ta7DL1666	GO:0005634	GO:0009620	GO:0005524	GO:0004674	GO:0006468	GO:0009536
Ta7DL2519	GO:0042254	GO:0030529
Ta7DL1022	GO:0005739
Ta7DL1733	GO:0046872	GO:0004655	GO:0006779
Ta7DL0822	GO:0016020
Ta7DL0254	GO:0016772
Ta7DL1799	GO:0000287	GO:0016310	GO:0004749	GO:0009116	GO:0009165	GO:0016301	GO:0009156
Ta7DL0455	GO:0009507
Ta7DL3348	GO:0006032	GO:0016998	GO:0000272	GO:0004568	GO:0051707	GO:0016023
Ta7DL3821	GO:0005739
Ta7DL0134	GO:0045735
Ta7DL1695	GO:0004674	GO:0005524	GO:0006468	GO:0005886
Ta7DL1654	GO:0008152	GO:0016758
Ta7DL0522	GO:0005794
Ta7DL1933	GO:0004806	GO:0009536	GO:0006629
Ta7DL1251	GO:0009536
Ta7DL1016	GO:0045271	GO:0008270	GO:0005739	GO:0055114	GO:0008137	GO:0050897
Ta7DL0068	GO:0005634	GO:0006355	GO:0009734	GO:0006417	GO:0046983
Ta7DL0069	GO:0003677	GO:0005524	GO:0008270	GO:0004386
Ta7DL0289	GO:0005634	GO:0051603	GO:0004298	GO:0005737	GO:0005839
Ta7DL2471	GO:0019646	GO:0006123	GO:0004129	GO:0016021	GO:0005751
Ta7DL3608	GO:0016021	GO:0005886
Ta7DL0638	GO:0008270	GO:0005622
Ta7DL0158	GO:0009536
Ta7DL3383	GO:0005739
Ta7DL3674	GO:0009611	GO:0008762	GO:0048046	GO:0050660	GO:0009753	GO:0055114	GO:0006979	GO:0005618	GO:0010197	GO:0005886	GO:0009793
Ta7DL3839	GO:0016301
Ta7DL1894	GO:0005509
Ta7DL3368	GO:0005459	GO:0005460	GO:0016021	GO:0005789	GO:0030968	GO:0072334	GO:0015786
Ta7DL1701	GO:0006979	GO:0008762	GO:0048046	GO:0005618	GO:0050660	GO:0055114	GO:0005886
Ta7DL2368	GO:0006629	GO:0008374
Ta7DL1688	GO:0016020
Ta7DL1447	GO:0045227	GO:0032580	GO:0033358	GO:0050373	GO:0000166	GO:0016021	GO:0006012	GO:0005739	GO:0003978	GO:0050662
Ta7DL2458	GO:0016021	GO:0005886
Ta7DL3638	GO:0000166	GO:0003676
Ta7DL2012	GO:0009055	GO:0016705	GO:0020037	GO:0005506	GO:0004497	GO:0055114
Ta7DL1222	GO:0003677	GO:0005634	GO:0006355	GO:0005739	GO:0003700
Ta7DL0993	GO:0045261	GO:0009535	GO:0005524	GO:0042777	GO:0015991	GO:0005886	GO:0046961	GO:0046933
Ta7DL2601	GO:0005739
Ta7DL0135	GO:0016023
Ta7DL0799	GO:0006508	GO:0004190
Ta7DL2462	GO:0005783	GO:0016485	GO:0016021	GO:0009966	GO:0005739	GO:0005886	GO:0005773
Ta7DL2636	GO:0009817
Ta7DL3004	GO:0009536
Ta7DL3255	GO:0044464
Ta7DL1303	GO:0009409
Ta7DL0617	GO:0055085	GO:0008272	GO:0016021	GO:0008271
Ta7DL3061	GO:0016023
Ta7DL0502	GO:0006979	GO:0046872	GO:0020037	GO:0004601	GO:0055114
Ta7DL1461	GO:0016021	GO:0006680	GO:0004348	GO:0005886
Ta7DL3734	GO:0006508	GO:0004190
Ta7DL1466	GO:0004674	GO:0005524	GO:0006468
Ta7DL1317	GO:0055085	GO:0016021	GO:0005739	GO:0005215
Ta7DL1525	GO:0009536
Ta7DL1018	GO:0042773	GO:0005739	GO:0008137
Ta7DL2231	GO:0004775	GO:0003878	GO:0005524	GO:0044262	GO:0046872	GO:0016829	GO:0005829	GO:0009346	GO:0005886	GO:0006629
Ta7DL2479	GO:0016023
Ta7DL3539	GO:0015232	GO:0016020	GO:0017004	GO:0015886	GO:0008535	GO:0005739
Ta7DL3556	GO:0009507
Ta7DL1451	GO:0016020	GO:0055085	GO:0046873	GO:0030001
Ta7DL3054	GO:0005840	GO:0006412	GO:0003735	GO:0005739
Ta7DL2950	GO:0005524	GO:0006915
Ta7DL2148	GO:0048046	GO:0009505	GO:0004565	GO:0005975
Ta7DL0970	GO:0003723	GO:0090304	GO:0004519
Ta7DL2481	GO:0006412	GO:0005763	GO:0003735	GO:0019843
Ta7DL2076	GO:0006351
Ta7DL1297	GO:0005885	GO:0034314	GO:0005524
Ta7DL0930	GO:0006096	GO:0044262	GO:0055114	GO:0005737	GO:0009737	GO:0000166	GO:0004459	GO:0009651	GO:0005886
Ta7DL2944	GO:0016020	GO:0008270	GO:0005739
Ta7DL2305	GO:0009941
Ta7DL3111	GO:0004143	GO:0016310	GO:0007205	GO:0009507
Ta7DL0356	GO:0006184	GO:0005525	GO:0003924
Ta7DL2475	GO:0015986	GO:0016820	GO:0000276	GO:0016021	GO:0015078
Ta7DL2336	GO:0003677	GO:0005634	GO:0006355	GO:0003700
Ta7DL2365	GO:0005739	GO:0016772
Ta7DL1663	GO:0005886
Ta7DL2617	GO:0016597	GO:0006564	GO:0051287	GO:0009536	GO:0055114	GO:0004617
Ta7DL0524	GO:0009505	GO:0008168	GO:0005794	GO:0032259	GO:0005886
Ta7DL3469	GO:0004672	GO:0016023
Ta7DL0500	GO:0016740	GO:0009536
Ta7DL1807	GO:0005783	GO:0022625	GO:0005773	GO:0005730	GO:0006412	GO:0003735	GO:0005886	GO:0009507
Ta7DL0457	GO:0016740
Ta7DL2104	GO:0016301
Ta7DL3855	GO:0046872
Ta7DL0518	GO:0009536
Ta7DL2124	GO:0019646	GO:0004129	GO:0016021	GO:0005739
Ta7DL1558	GO:0010268	GO:0008395	GO:0009055	GO:0020037	GO:0009741	GO:0005506	GO:0009416	GO:0055114	GO:0016705	GO:0016131
Ta7DL0841	GO:0016020	GO:0005763	GO:0010090	GO:0009965	GO:0000911	GO:0005618	GO:0005730	GO:0006412	GO:0003735	GO:0009507	GO:0022626	GO:0019843
Ta7DL0795	GO:0046034	GO:0015991	GO:0005524	GO:0033180	GO:0046961
Ta7DL2202	GO:0016616	GO:0044424	GO:0000166
Ta7DL1896	GO:0006351
Ta7DL2335	GO:0009536
Ta7DL1565	GO:0005524	GO:0017111	GO:0030163	GO:0005737
Ta7DL2132	GO:0016310	GO:0005524	GO:0006139	GO:0005739	GO:0019205
Ta7DL2361	GO:0009657	GO:0046686	GO:0009535	GO:0009543	GO:0009533	GO:0006461
Ta7DL2963	GO:0055085	GO:0016021	GO:0022891
Ta7DL2661	GO:0004332	GO:0006096	GO:0001666	GO:0009507
Ta7DL1366	GO:0006979	GO:0046872	GO:0020037	GO:0004601	GO:0055114
Ta7DL2081	GO:0008152	GO:0008967
Ta7DL0563	GO:0020037	GO:0046872	GO:0009767	GO:0016021	GO:0030096	GO:0009507
Ta7DL2982	GO:0016020	GO:0016023
Ta7DL2282	GO:0005739
Ta7DL3714	GO:0008270
Ta7DL0444	GO:0016787
Ta7DL0630	GO:0006605	GO:0015450	GO:0016021	GO:0005789	GO:0005886
Ta7DL0634	GO:0035251
Ta7DL0487	GO:0019310	GO:0019853	GO:0005506	GO:0006949	GO:0055114	GO:0005737	GO:0050113
Ta7DL0476	GO:0046872	GO:0006470	GO:0004722
Ta7DL2488	GO:0003677
Ta7DL3124	GO:0008152	GO:0003824
Ta7DL2678	GO:0009409	GO:0045995	GO:0007568	GO:0009737	GO:0010030	GO:0004144	GO:0005975	GO:0016021	GO:0009749	GO:0009651	GO:0009941	GO:0005789
Ta7DL2244	GO:0008270	GO:0005622
Ta7DL2731	GO:0046872
Ta7DL0922	GO:0030529
Ta7DL0529	GO:0008375	GO:0016020
Ta7DL1925	GO:0000166	GO:0030529	GO:0009536	GO:0003676
Ta7DL2938	GO:0009055	GO:0016705	GO:0020037	GO:0005783	GO:0005506	GO:0004497	GO:0055114
Ta7DL2399	GO:0008270
Ta7DL1590	GO:0009055	GO:0016705	GO:0020037	GO:0005506	GO:0004497	GO:0016023	GO:0055114
Ta7DL0149	GO:0015232	GO:0016020	GO:0017004	GO:0015886	GO:0008535	GO:0005739
Ta7DL1581	GO:0046872
Ta7DL1123	GO:0005665	GO:0006351	GO:0009536
Ta7DL0679	GO:0080167	GO:0016021	GO:0005886	GO:0043090
Ta7DL0823	GO:0006351
Ta7DL0299	GO:0005739
Ta7DL0157	GO:0006979	GO:0009611	GO:0004792	GO:0009753	GO:0009507
Ta7DL0021	GO:0004674	GO:0005524	GO:0006468
Ta7DL3435	GO:0003677	GO:0005634	GO:0006355	GO:0003700
Ta7DL1015	GO:0045271	GO:0008270	GO:0005739	GO:0055114	GO:0008137	GO:0050897
Ta7DL2702	GO:0016757
Ta7DL2630	GO:0003677	GO:0003682
Ta7DL1387	GO:0003729	GO:0006378	GO:0005849
Ta7DL1578	GO:0070417
Ta7DL1694	GO:0005524	GO:0017111	GO:0016023
Ta7DL0498	GO:0016020	GO:0055085	GO:0046873	GO:0030001
Ta7DL1740	GO:0051570	GO:0005663	GO:0005524	GO:0003689	GO:0006260	GO:0031935	GO:0006974	GO:0009737
Ta7DL1754	GO:0016779
Ta7DL0247	GO:0016773	GO:0005777
Ta7DL0764	GO:0003677	GO:0003887	GO:0005524	GO:0006260	GO:0009360	GO:0017111
Ta7DL3431	GO:0016021	GO:0005886
Ta7DL3810	GO:0003677	GO:0005730	GO:0006334	GO:0046982	GO:0000786
Ta7DL2226	GO:0005507	GO:0016023	GO:0055114	GO:0016491
Ta7DL2023	GO:0006508	GO:0016023	GO:0004190
Ta7DL1214	GO:0008171	GO:0032259
Ta7DL1102	GO:0015232	GO:0016020	GO:0017004	GO:0015886	GO:0008535	GO:0005739
Ta7DL0140	GO:0045261	GO:0009535	GO:0005524	GO:0004575	GO:0042777	GO:0015991	GO:0005975	GO:0005886	GO:0046961	GO:0046933
Ta7DL0775	GO:0006412	GO:0022625	GO:0003735
Ta7DL1660	GO:0055085	GO:0005524	GO:0006200	GO:0042626	GO:0016021
Ta7DL3076	GO:0004674	GO:0005524	GO:0006468
Ta7DL1308	GO:0009536
Ta7DL3030	GO:0006412	GO:0003735	GO:0005739	GO:0015935	GO:0019843	GO:0009507
Ta7DL1319	GO:0005840	GO:0006412	GO:0003735

## Sheet: Table S6
Table S6. KEGG annotation of 7DL genes
7DL GENE	KO ID
Ta7DL2230	ko00010	ko00030	ko00051	ko00710	ko01100	ko01110	ko01200	ko01230
Ta7DL3090	ko04145
Ta7DL2272	ko04144
Ta7DL2999	ko03010
Ta7DL1081	ko00250	ko00650	ko01100
Ta7DL2231	ko00020	ko01100	ko01110
Ta7DL2403	ko03060
Ta7DL0481	ko00190	ko01100	ko04145
Ta7DL2776	ko00190	ko01100	ko04145
Ta7DL1446	ko03430	ko04144
Ta7DL1913	ko00402
Ta7DL1798	ko03008
Ta7DL0072	ko04146
Ta7DL3398	ko00460	ko00500	ko00940	ko01100	ko01110	ko03015
Ta7DL2020	ko03010
Ta7DL0270	ko00230	ko00240	ko01100	ko03020
Ta7DL3672	ko03010
Ta7DL2318	ko03010
Ta7DL0271	ko03010
Ta7DL0736	ko03010
Ta7DL1651	ko00280	ko00410	ko00640	ko01100	ko01200
Ta7DL1679	ko00190	ko01100
Ta7DL1447	ko00520	ko01100
Ta7DL0001	ko03050
Ta7DL1782	ko03050
Ta7DL2092	ko03013	ko03015	ko03040
Ta7DL2021	ko03022
Ta7DL1942	ko01100
Ta7DL2946	ko01100
Ta7DL2661	ko00010	ko00030	ko00051	ko00710	ko01100	ko01110	ko01200	ko01230
Ta7DL3255	ko00900	ko01110	ko03010
Ta7DL3765	ko04144
Ta7DL1235	ko00500	ko01100
Ta7DL0882	ko00562	ko01100	ko04070
Ta7DL0576	ko00400	ko01100	ko01110	ko01230
Ta7DL3555	ko04141
Ta7DL0951	ko04626
Ta7DL0131	ko01100
Ta7DL1914	ko04075
Ta7DL3673	ko00620
Ta7DL0099	ko03060
Ta7DL2677	ko00040	ko00051	ko00052	ko00053	ko00561	ko00941	ko01100	ko01110
Ta7DL3319	ko00564	ko00565	ko01100
Ta7DL2104	ko03008
Ta7DL1216	ko00564	ko00565	ko01100	ko01110	ko04144
Ta7DL0337	ko00195	ko01100
Ta7DL0272	ko00500	ko01100
Ta7DL1933	ko00564	ko00592	ko01100	ko01110
Ta7DL1217	ko00130	ko00270	ko00350	ko00360	ko00400	ko00950	ko00960	ko01100	ko01110
Ta7DL1588	ko00053	ko01100
Ta7DL3068	ko03010
Ta7DL0511	ko03040
Ta7DL0578	ko00400	ko01100	ko01110	ko01230
Ta7DL3401	ko00564	ko00565	ko00590	ko00591	ko00592	ko01100	ko01110
Ta7DL1120	ko04075
Ta7DL2985	ko00460	ko00500	ko00511	ko00561	ko00860	ko00900	ko00940	ko01100	ko01110
Ta7DL2986	ko00460	ko00500	ko00511	ko00561	ko00860	ko00900	ko00940	ko01100	ko01110
Ta7DL2305	ko00230	ko00240	ko00260	ko01100	ko01110	ko01230	ko03030	ko03410	ko03420	ko03440
Ta7DL1943	ko00062	ko01040	ko01100	ko01110	ko01212
Ta7DL1392	ko03018
Ta7DL0933	ko04144	ko04145
Ta7DL2222	ko00030	ko01100	ko01110	ko01200	ko01230
Ta7DL2483	ko00195	ko01100
Ta7DL3124	ko00564	ko00565	ko01100	ko01110
Ta7DL3675	ko00620	ko00908
Ta7DL2914	ko00910
Ta7DL1727	ko00860	ko00900	ko00909	ko01100	ko01110
Ta7DL0705	ko04141	ko04626
Ta7DL0380	ko03030
Ta7DL2806	ko03013	ko03015	ko03018	ko03040
Ta7DL3000	ko00190	ko01100
Ta7DL2467	ko00190	ko01100
Ta7DL0734	ko03010
Ta7DL1082	ko03060
Ta7DL2182	ko03013
Ta7DL1557	ko03013
Ta7DL1113	ko00860
Ta7DL2954	ko00500
Ta7DL3320	ko00040	ko00500	ko01100
Ta7DL0438	ko00030	ko00230	ko01100	ko01110	ko01200	ko01230
Ta7DL1799	ko00030	ko00230	ko01100	ko01110	ko01200	ko01230
Ta7DL2695	ko00100	ko00130	ko01100	ko01110
Ta7DL0396	ko00100	ko00130	ko01100	ko01110
Ta7DL1545	ko00100	ko00130	ko01100	ko01110
Ta7DL3452	ko04075
Ta7DL3622	ko03010	ko03440	ko04712
Ta7DL2183	ko00062	ko01110	ko04626
Ta7DL3676	ko00220	ko00250	ko00270	ko00330	ko00350	ko00360	ko00400	ko00710	ko00950	ko01100	ko01110	ko01230
Ta7DL2232	ko00900
Ta7DL3780	ko03010
Ta7DL0419	ko04626
Ta7DL2405	ko04120
Ta7DL2835	ko00970
Ta7DL0497	ko00380	ko00943	ko01100
Ta7DL2987	ko00940	ko01100	ko01110
Ta7DL3256	ko03015
Ta7DL1035	ko00100	ko00740	ko01100	ko01110
Ta7DL1518	ko00100	ko00740	ko01100	ko01110
Ta7DL2885	ko04712
Ta7DL3796	ko04144
Ta7DL0032	ko00270	ko00480	ko01100
Ta7DL2988	ko03040
Ta7DL0737	ko03013	ko03015	ko03018	ko03040
Ta7DL0360	ko00942
Ta7DL3365	ko00942
Ta7DL3339	ko00860	ko01110
Ta7DL1229	ko00860	ko01110
Ta7DL2132	ko00230	ko01100	ko01110
Ta7DL0836	ko00230	ko01100	ko01110
Ta7DL0273	ko00230	ko00240	ko01100	ko03020	ko04144
Ta7DL0217	ko03013
Ta7DL2847	ko03015
Ta7DL1069	ko00511
Ta7DL2054	ko00040	ko00052	ko00053	ko00520	ko01100
Ta7DL1934	ko00230	ko01100
Ta7DL3568	ko04140
Ta7DL1716	ko03008
Ta7DL2178	ko02010
Ta7DL1881	ko00904	ko01100	ko01110
Ta7DL0548	ko00400	ko01100	ko01110	ko01230
Ta7DL3508	ko00053	ko01100	ko01110
Ta7DL1747	ko00970	ko01100
Ta7DL2327	ko03013
Ta7DL1915	ko00562	ko04070	ko04145
Ta7DL3677	ko04075
Ta7DL1935	ko00562	ko01100
Ta7DL3490	ko00620
Ta7DL0808	ko03040
Ta7DL3092	ko02010
Ta7DL2138	ko03015
Ta7DL2016	ko03040
Ta7DL1573	ko04146
Ta7DL2962	ko04146
Ta7DL2455	ko00904	ko01100	ko01110
Ta7DL1958	ko04712
Ta7DL3798	ko00514
Ta7DL2254	ko04075
Ta7DL0054	ko04712
Ta7DL2223	ko03018	ko03040
Ta7DL2224	ko03018	ko03040
Ta7DL2022	ko03010
Ta7DL2023	ko03010
Ta7DL2024	ko03013
Ta7DL0607	ko00910
Ta7DL3403	ko00630	ko00650	ko01200
Ta7DL2848	ko04146
Ta7DL0814	ko00220	ko00250	ko00270	ko00330	ko00350	ko00360	ko00400	ko00710	ko00950	ko01100	ko01110	ko01230
Ta7DL2378	ko04146
Ta7DL2434	ko02010
Ta7DL0723	ko02010
Ta7DL2678	ko00561	ko01100
Ta7DL2617	ko00260	ko01100	ko01200	ko01230
Ta7DL1990	ko04120
Ta7DL1701	ko00620	ko00908
Ta7DL2278	ko00908
Ta7DL0751	ko04144
Ta7DL3800	ko00564	ko01100	ko01110	ko04070
Ta7DL1359	ko00564	ko01100	ko01110	ko04070
Ta7DL3002	ko03010
Ta7DL1377	ko00290	ko00650	ko00660	ko00770	ko01100	ko01110	ko01210	ko01230
Ta7DL1543	ko04626
Ta7DL3086	ko00902	ko01110
Ta7DL2233	ko00190	ko01100
Ta7DL1467	ko00230	ko00240	ko01100	ko03030
Ta7DL3144	ko04075
Ta7DL1083	ko00780	ko01100
Ta7DL0392	ko03022	ko03420
Ta7DL3579	ko00940
Ta7DL3580	ko00940
Ta7DL0837	ko03013	ko03015	ko03018
Ta7DL2234	ko00780	ko01100
Ta7DL1219	ko00230	ko00240	ko01100	ko03020
Ta7DL3094	ko04141
Ta7DL2074	ko00230
Ta7DL3095	ko00511
Ta7DL3862	ko00040
Ta7DL0706	ko00460	ko00500	ko00940	ko01100	ko01110
Ta7DL3647	ko00460	ko00500	ko00940	ko01100	ko01110
Ta7DL2026	ko00460	ko00500	ko00940	ko01100	ko01110
Ta7DL3648	ko00460	ko00500	ko00940	ko01100	ko01110
Ta7DL1706	ko00590	ko01100	ko04146
Ta7DL2745	ko03040
Ta7DL3226	ko03013
Ta7DL1421	ko00511	ko04144
Ta7DL1590	ko00903	ko00945	ko01100	ko01110
Ta7DL3569	ko00460	ko00500	ko00511	ko00561	ko00860	ko00900	ko00940	ko01100	ko01110
Ta7DL3746	ko04144
Ta7DL3145	ko04144
Ta7DL2580	ko04140
Ta7DL2027	ko00062	ko01040	ko01100	ko01110	ko01212
Ta7DL0552	ko04075
Ta7DL2279	ko03010
Ta7DL0262	ko00510	ko01100	ko04075
Ta7DL0774	ko00500	ko00520	ko01100
Ta7DL0136	ko04145
Ta7DL0137	ko04145
Ta7DL0965	ko03040
Ta7DL0275	ko01100
Ta7DL3003	ko04120
Ta7DL0218	ko04120
Ta7DL2990	ko00460	ko00500	ko00561	ko00860	ko00900	ko00940	ko01100	ko01110	ko04144
Ta7DL1617	ko00970	ko04141	ko04626
Ta7DL3853	ko04075
Ta7DL1852	ko04626
Ta7DL2825	ko00190	ko01100
Ta7DL2807	ko00940	ko01100	ko01110
Ta7DL1298	ko00040	ko00053	ko00460	ko00500	ko00860	ko01100	ko01110
Ta7DL1916	ko00970
Ta7DL1917	ko00970
Ta7DL1918	ko00970
Ta7DL2662	ko02010
Ta7DL0465	ko03010
Ta7DL2536	ko00562	ko01100	ko04070	ko04144
Ta7DL2329	ko04626
Ta7DL2330	ko04626
Ta7DL2273	ko04141
Ta7DL0276	ko03010	ko04144
Ta7DL3265	ko03022
Ta7DL1239	ko03410
Ta7DL3434	ko00460	ko01110
Ta7DL2281	ko00010	ko00030	ko00051	ko00710	ko01100	ko01110	ko01200
Ta7DL0340	ko03008
Ta7DL1959	ko03013	ko04075	ko04933
Ta7DL1960	ko04075
Ta7DL3345	ko04075
Ta7DL1961	ko04075
Ta7DL3346	ko04075
Ta7DL2849	ko00900	ko01100	ko01110
Ta7DL0466	ko03010
Ta7DL1468	ko00940	ko01100	ko01110
Ta7DL0361	ko03420
Ta7DL0752	ko04075
Ta7DL3631	ko04712
Ta7DL1438	ko04712
Ta7DL2562	ko00790
Ta7DL2255	ko00520	ko01100
Ta7DL0946	ko01100
Ta7DL3321	ko00970
Ta7DL1322	ko04075
Ta7DL1681	ko04144
Ta7DL1682	ko00190	ko00195	ko01100
Ta7DL1622	ko00970
Ta7DL1056	ko04075
Ta7DL0381	ko04626
Ta7DL0382	ko00100
Ta7DL0055	ko04120
Ta7DL0727	ko00052	ko00511	ko00531	ko00600	ko00604	ko01100
Ta7DL2121	ko03040
Ta7DL0529	ko01100
Ta7DL2000	ko04712
Ta7DL1558	ko00905
Ta7DL0260	ko00908	ko00944	ko01110
Ta7DL3461	ko02010
Ta7DL2140	ko00270	ko01100	ko01110
Ta7DL2141	ko00908
Ta7DL2142	ko00908
Ta7DL1823	ko03010
Ta7DL2808	ko00400	ko01100	ko01110	ko01230
Ta7DL2809	ko00620	ko00710	ko01100	ko01200
Ta7DL0967	ko00500	ko01100	ko01110
Ta7DL3650	ko00062	ko01110	ko04626
Ta7DL3781	ko04075
Ta7DL3782	ko04075
Ta7DL2106	ko00270	ko00920	ko01100	ko01110	ko01200	ko01230	ko03013	ko03015	ko03018
Ta7DL2512	ko00270	ko00920	ko01100	ko01110	ko01200	ko01230	ko03013	ko03015	ko03018
Ta7DL0894	ko00195
Ta7DL2777	ko03008
Ta7DL0126	ko04141
Ta7DL2655	ko00901	ko01100	ko01110
Ta7DL0113	ko03015
Ta7DL3809	ko00511
Ta7DL0485	ko03013
Ta7DL1945	ko00270	ko01100
Ta7DL0513	ko00402
Ta7DL3437	ko04120
Ta7DL1598	ko04144
Ta7DL0908	ko03010
Ta7DL3071	ko04626
Ta7DL3072	ko04626
Ta7DL3266	ko04626
Ta7DL1417	ko04120
Ta7DL3146	ko00940	ko01100	ko01110
Ta7DL0782	ko00100	ko01100	ko01110
Ta7DL3478	ko00970
Ta7DL3303	ko04626
Ta7DL1623	ko04141
Ta7DL2588	ko00908
Ta7DL2956	ko00940	ko01100	ko01110
Ta7DL1729	ko03410
Ta7DL0554	ko00190	ko00195	ko01100
Ta7DL0634	ko00040	ko00053	ko00402	ko00500	ko00860	ko00908	ko01100	ko01110
Ta7DL0609	ko00380	ko01100
Ta7DL0035	ko04626
Ta7DL0514	ko04626
Ta7DL0036	ko04626
Ta7DL2810	ko04120
Ta7DL2563	ko04626
Ta7DL0851	ko04626
Ta7DL1853	ko00010	ko00030	ko00051	ko00710	ko01100	ko01110	ko01200	ko01230
Ta7DL2758	ko00910
Ta7DL2030	ko00270	ko01100	ko01110
Ta7DL0838	ko04626
Ta7DL0668	ko00561	ko00564	ko01100	ko01110
Ta7DL0024	ko00910
Ta7DL2319	ko00910
Ta7DL0775	ko03010
Ta7DL0993	ko00190	ko00195	ko01100
Ta7DL0994	ko00190	ko00195	ko01100
Ta7DL0140	ko00190	ko00195	ko01100
Ta7DL3494	ko03010
Ta7DL2886	ko03010
Ta7DL0467	ko00061	ko01040	ko01212	ko03018
Ta7DL0030	ko00531	ko01100
Ta7DL2700	ko03440
Ta7DL3495	ko00940	ko00941	ko00945	ko01100	ko01110
Ta7DL0790	ko04144
Ta7DL2185	ko04933
Ta7DL2285	ko04144
Ta7DL2760	ko00511
Ta7DL3362	ko00380	ko01100
Ta7DL0499	ko04141
Ta7DL2457	ko04075
Ta7DL3454	ko04130	ko04145
Ta7DL0895	ko00562	ko04070	ko04145
Ta7DL3625	ko00010	ko00071	ko00350	ko00592	ko01100	ko01110	ko01200
Ta7DL3626	ko00230	ko01100	ko01110
Ta7DL3510	ko00053	ko01100	ko01110
Ta7DL0840	ko04144
Ta7DL0841	ko03010
Ta7DL0678	ko00500	ko01100
Ta7DL1300	ko04144
Ta7DL1301	ko04144
Ta7DL3118	ko03010
Ta7DL1483	ko00230	ko00240	ko01100	ko03030	ko03410	ko03420	ko03440
Ta7DL2917	ko03008
Ta7DL1871	ko00520	ko01100
Ta7DL1086	ko00940	ko00944	ko01100	ko01110
Ta7DL0391	ko00230	ko00240	ko01100	ko03020
Ta7DL1659	ko02010
Ta7DL0997	ko00561	ko01100	ko03013	ko03015	ko03018
Ta7DL2313	ko00195	ko01100
Ta7DL1930	ko00053	ko01100	ko01110
Ta7DL2991	ko00071	ko00592	ko01040	ko01100	ko01110	ko01212	ko04146
Ta7DL0362	ko03010
Ta7DL3843	ko00190	ko00195	ko01100
Ta7DL0198	ko04141
Ta7DL0199	ko04141
Ta7DL0776	ko03013
Ta7DL3681	ko00940	ko01100	ko01110
Ta7DL2308	ko01100	ko03040	ko04141	ko04144
Ta7DL1027	ko00460	ko00500	ko00511	ko00561	ko00860	ko00900	ko00940	ko01100	ko01110
Ta7DL1903	ko00511	ko00561	ko00860	ko00900	ko01100	ko01110
Ta7DL2780	ko00460	ko00500	ko00511	ko00561	ko00860	ko00900	ko00940	ko01100	ko01110
Ta7DL2032	ko00010	ko00030	ko00051	ko00710	ko01100	ko01110	ko01200	ko01230
Ta7DL2287	ko00010	ko00030	ko00051	ko00710	ko01100	ko01110	ko01200	ko01230
Ta7DL1319	ko03010
Ta7DL0610	ko00910
Ta7DL0611	ko00910
Ta7DL2565	ko00908	ko00944	ko01110
Ta7DL3816	ko00072	ko00280	ko00650	ko00900	ko01100	ko01110
Ta7DL0037	ko00072	ko00280	ko00650	ko00900	ko01100	ko01110
Ta7DL2186	ko04075
Ta7DL3653	ko00062	ko01110	ko04626
Ta7DL2681	ko00908	ko01110
Ta7DL0468	ko00230	ko00240	ko01100	ko03020
Ta7DL0612	ko04626
Ta7DL0321	ko04141
Ta7DL0818	ko00380	ko01100
Ta7DL1963	ko00240	ko00670	ko00790	ko01100
Ta7DL1739	ko00460	ko00500	ko00940	ko01100	ko01110
Ta7DL2033	ko04626
Ta7DL2034	ko04626
Ta7DL1242	ko00500	ko01100
Ta7DL3496	ko04626
Ta7DL2412	ko04626
Ta7DL0446	ko03018	ko04626
Ta7DL2003	ko04626
Ta7DL2591	ko04141
Ta7DL2518	ko04626
Ta7DL3682	ko04120
Ta7DL1857	ko00270	ko01100
Ta7DL2143	ko04626
Ta7DL0114	ko04626
Ta7DL3845	ko00130	ko01100	ko01110
Ta7DL1330	ko00350	ko01100
Ta7DL3011	ko00909	ko01100	ko01110
Ta7DL3683	ko00908
Ta7DL3684	ko00620
Ta7DL1039	ko00260	ko00350	ko00360	ko00410	ko00950	ko00960	ko01100	ko01110
Ta7DL2682	ko00908	ko01110
Ta7DL0563	ko00195	ko01100
Ta7DL1964	ko03010
Ta7DL0564	ko00195	ko01100
Ta7DL1243	ko00904
Ta7DL0954	ko04626
Ta7DL1807	ko03010
Ta7DL3522	ko03410
Ta7DL1123	ko00230	ko00240	ko01100	ko03020
Ta7DL0279	ko00909	ko01100
Ta7DL1599	ko01100
Ta7DL1124	ko04075
Ta7DL2195	ko00230	ko00240	ko01100	ko03020
Ta7DL2853	ko00230	ko00240	ko01100	ko03020
Ta7DL0565	ko00195	ko01100
Ta7DL2469	ko00195	ko01100
Ta7DL0998	ko00195	ko01100
Ta7DL3012	ko00195	ko01100
Ta7DL0999	ko00195	ko01100
Ta7DL0637	ko00195	ko01100
Ta7DL2519	ko03010
Ta7DL3171	ko00230	ko00240	ko00510	ko01100	ko03020	ko04141
Ta7DL3209	ko03410
Ta7DL3013	ko04075
Ta7DL1352	ko03013
Ta7DL1946	ko03013
Ta7DL1947	ko03013
Ta7DL3392	ko00500	ko01100
Ta7DL2394	ko00010	ko00030	ko00051	ko00710	ko01100	ko01110	ko01200	ko01230
Ta7DL0383	ko00100
Ta7DL3322	ko04144
Ta7DL0702	ko03013
Ta7DL1221	ko04146
Ta7DL1028	ko00592	ko01100	ko01110
Ta7DL0987	ko00592	ko01100	ko01110
Ta7DL3499	ko04075
Ta7DL1652	ko04075
Ta7DL2436	ko04075
Ta7DL3656	ko00270	ko01100
Ta7DL1040	ko02010
Ta7DL1906	ko03050	ko04144
Ta7DL1357	ko03040	ko04141	ko04144
Ta7DL0709	ko03040	ko04141	ko04144
Ta7DL2004	ko00260	ko00350	ko00360	ko00410	ko00950	ko00960	ko01100	ko01110
Ta7DL0896	ko04144
Ta7DL0345	ko00860	ko01100	ko01110
Ta7DL3393	ko00270	ko01100
Ta7DL1394	ko00270	ko01100
Ta7DL0843	ko01100
Ta7DL3074	ko00130	ko01100	ko01110
Ta7DL2209	ko04075	ko04626
Ta7DL1422	ko03010
Ta7DL0819	ko00904	ko01100	ko01110
Ta7DL0986	ko00260	ko00350	ko00360	ko00410	ko00950	ko00960	ko01100	ko01110
Ta7DL1143	ko03010
Ta7DL1194	ko03010
Ta7DL1195	ko03010
Ta7DL1196	ko03010
Ta7DL1197	ko03010
Ta7DL2630	ko04712
Ta7DL1088	ko03013
Ta7DL3715	ko00061	ko01100	ko01212
Ta7DL1534	ko03013
Ta7DL3015	ko00940	ko01100	ko01110
Ta7DL0938	ko04626
Ta7DL2437	ko04120
Ta7DL1147	ko00130	ko01110
Ta7DL2148	ko00052	ko00511	ko00531	ko00600	ko00604	ko01100
Ta7DL2918	ko04141
Ta7DL0070	ko03018
Ta7DL2193	ko04626
Ta7DL0228	ko00260	ko00561	ko00630	ko01100	ko01110	ko03013	ko03015	ko03018
Ta7DL2971	ko00500	ko00520	ko01100
Ta7DL1872	ko00073
Ta7DL0384	ko00073	ko04146
Ta7DL1418	ko00564	ko00592	ko01100	ko01110
Ta7DL0031	ko00350	ko00950	ko01100	ko01110
Ta7DL3149	ko00350	ko00950	ko01100	ko01110
Ta7DL3511	ko00906
Ta7DL0457	ko00480
Ta7DL0002	ko04141
Ta7DL3309	ko03008
Ta7DL1535	ko00260	ko00561	ko00630	ko01100	ko01110	ko03013	ko03015	ko03018
Ta7DL3270	ko04141
Ta7DL2781	ko04141
Ta7DL1966	ko04626
Ta7DL0568	ko00195	ko01100
Ta7DL0912	ko03010
Ta7DL0913	ko00130	ko01100	ko01110
Ta7DL0229	ko00511
Ta7DL1594	ko04146
Ta7DL3016	ko00940	ko01100	ko01110
Ta7DL0487	ko00053	ko00562
Ta7DL2343	ko04145
Ta7DL0475	ko03040
Ta7DL3017	ko03010
Ta7DL2470	ko03010
Ta7DL3877	ko03010
Ta7DL1561	ko00052	ko00500	ko01100
Ta7DL0569	ko03010
Ta7DL2055	ko00230	ko00240	ko01100	ko03020
Ta7DL2827	ko00190	ko01100
Ta7DL1885	ko00190	ko01100
Ta7DL1000	ko00190	ko01100
Ta7DL1354	ko00230	ko00240	ko01100	ko03020
Ta7DL1001	ko00190	ko01100
Ta7DL1002	ko00190	ko01100
Ta7DL3373	ko04075
Ta7DL0539	ko04075
Ta7DL0028	ko03010
Ta7DL2150	ko00950	ko01100	ko01110
Ta7DL2036	ko04626
Ta7DL3726	ko04626
Ta7DL0500	ko00260	ko01100	ko01110	ko01230
Ta7DL1042	ko03008
Ta7DL2241	ko04626	ko04933
Ta7DL2887	ko04075
Ta7DL2345	ko03040
Ta7DL1687	ko04075
Ta7DL2225	ko03008
Ta7DL3018	ko00190	ko01100
Ta7DL2471	ko00190	ko01100
Ta7DL2124	ko00190	ko01100
Ta7DL1689	ko03440
Ta7DL3615	ko00910
Ta7DL2568	ko04626
Ta7DL1970	ko03018
Ta7DL0281	ko03010
Ta7DL3020	ko00190	ko01100
Ta7DL2472	ko00190	ko01100
Ta7DL0145	ko00190	ko01100
Ta7DL1005	ko00190	ko01100
Ta7DL1459	ko04144
Ta7DL3439	ko00130	ko01100	ko01110
Ta7DL0079	ko01100
Ta7DL1550	ko04626
Ta7DL1583	ko00940	ko01100	ko01110
Ta7DL3126	ko00330	ko01100	ko01110	ko01230
Ta7DL2260	ko00740	ko01100	ko01110
Ta7DL2133	ko04075
Ta7DL2935	ko04626
Ta7DL2936	ko04626
Ta7DL1763	ko00330	ko00410	ko01100
Ta7DL2993	ko04075	ko04712
Ta7DL1460	ko00511	ko00600	ko01100
Ta7DL1461	ko00511	ko00600	ko01100
Ta7DL0915	ko03013
Ta7DL2856	ko04626
Ta7DL0115	ko04075	ko04626
Ta7DL1148	ko00190	ko00195	ko01100
Ta7DL1765	ko00190	ko00195	ko01100
Ta7DL1006	ko00190	ko01100
Ta7DL0146	ko00190	ko01100
Ta7DL0570	ko00190	ko01100
Ta7DL2869	ko00350	ko00360
Ta7DL3524	ko04120
Ta7DL1230	ko04120
Ta7DL3341	ko04120
Ta7DL0003	ko04120
Ta7DL0393	ko04120
Ta7DL2243	ko04120
Ta7DL0056	ko00190	ko01100
Ta7DL2657	ko00190	ko01100
Ta7DL0501	ko04075
Ta7DL0721	ko03010
Ta7DL2520	ko03010
Ta7DL0947	ko04626
Ta7DL0874	ko01100
Ta7DL0458	ko03015
Ta7DL2389	ko00970
Ta7DL2620	ko04120
Ta7DL2870	ko04075
Ta7DL0571	ko04075
Ta7DL1954	ko04075
Ta7DL0241	ko04075
Ta7DL3410	ko03018
Ta7DL0148	ko00190	ko01100
Ta7DL1471	ko00010	ko00040	ko00053	ko00071	ko00280	ko00310	ko00330	ko00340	ko00380	ko00561	ko00620	ko01100	ko01110	ko03040	ko04141	ko04144
Ta7DL1232	ko00920	ko01100	ko03040	ko04141	ko04144
Ta7DL3021	ko00190	ko01100
Ta7DL2473	ko00190	ko01100
Ta7DL2812	ko03013	ko04075	ko04933
Ta7DL0957	ko00970
Ta7DL3708	ko03013
Ta7DL2570	ko04141
Ta7DL2631	ko00561	ko01100	ko03013	ko03015	ko03018
Ta7DL1740	ko03030	ko03420	ko03430
Ta7DL2925	ko03022
Ta7DL0150	ko03040
Ta7DL2727	ko03010
Ta7DL1043	ko03060
Ta7DL0232	ko00500
Ta7DL1693	ko00500	ko01100
Ta7DL2037	ko04626
Ta7DL2348	ko04626
Ta7DL3367	ko00270	ko00480	ko01100
Ta7DL1948	ko00460	ko00500	ko00940	ko01100	ko01110
Ta7DL1271	ko00100	ko01100	ko01110
Ta7DL1272	ko00563	ko01100
Ta7DL1493	ko04626
Ta7DL1381	ko00514
Ta7DL2459	ko00514
Ta7DL0918	ko00514
Ta7DL2921	ko00310
Ta7DL2059	ko04144
Ta7DL2765	ko00511
Ta7DL1766	ko04144
Ta7DL1767	ko03050
Ta7DL2542	ko00562	ko01100	ko04070	ko04144
Ta7DL1451	ko00460	ko00500	ko00940	ko01100	ko01110
Ta7DL0116	ko00561	ko01100	ko03013	ko03015	ko03018
Ta7DL0006	ko00561	ko01100	ko03013	ko03015	ko03018
Ta7DL1602	ko03010
Ta7DL0008	ko03040
Ta7DL2858	ko03040
Ta7DL1537	ko03013
Ta7DL0900	ko03013
Ta7DL3687	ko00940	ko01100	ko01110
Ta7DL3688	ko00940	ko01100	ko01110
Ta7DL2350	ko00908	ko01100	ko01110
Ta7DL0352	ko00230	ko00240	ko01100	ko03020
Ta7DL2263	ko00220	ko00250	ko01100	ko01110	ko01230	ko03013	ko03040	ko04933
Ta7DL2813	ko00940	ko01100	ko01110
Ta7DL1660	ko02010
Ta7DL1694	ko00760	ko01100	ko03013
Ta7DL0488	ko00460	ko00500	ko00511	ko00561	ko00860	ko00900	ko00940	ko01100	ko01110
Ta7DL3183	ko00591
Ta7DL0286	ko00770	ko01100
Ta7DL1922	ko00040	ko00051	ko01100
Ta7DL1595	ko00053	ko01100
Ta7DL2264	ko00510	ko01100	ko04141
Ta7DL2952	ko00500	ko01100
Ta7DL1788	ko00500	ko01100
Ta7DL1810	ko00920	ko01100
Ta7DL2353	ko04626
Ta7DL0247	ko03008
Ta7DL2419	ko00520
Ta7DL3616	ko00230	ko01100	ko01110
Ta7DL1742	ko00920	ko01100
Ta7DL3196	ko00920	ko01100
Ta7DL0152	ko03050
Ta7DL1938	ko01100
Ta7DL3062	ko03010
Ta7DL1723	ko04075	ko04626
Ta7DL0242	ko00940	ko01100	ko01110
Ta7DL0243	ko00500	ko01100
Ta7DL3783	ko04120
Ta7DL1784	ko04626
Ta7DL1860	ko04626
Ta7DL1472	ko00940	ko01100	ko01110
Ta7DL2543	ko00561	ko01100	ko03013	ko03015	ko03018
Ta7DL2544	ko00561	ko01100	ko03013	ko03015	ko03018
Ta7DL0190	ko00500	ko00520	ko01100
Ta7DL0287	ko04144
Ta7DL2798	ko04140
Ta7DL3540	ko00460	ko00500	ko00940	ko01100	ko01110
Ta7DL3475	ko04712	ko04933
Ta7DL3731	ko04075
Ta7DL1888	ko00941	ko00943	ko01100	ko01110
Ta7DL1889	ko00941	ko00943	ko01100	ko01110
Ta7DL1563	ko03010
Ta7DL1012	ko00190	ko01100
Ta7DL2859	ko04075
Ta7DL2354	ko03040
Ta7DL1423	ko00511	ko04144
Ta7DL0489	ko02010
Ta7DL1635	ko04144
Ta7DL2766	ko00260	ko00350	ko00360	ko00410	ko00950	ko00960	ko01100	ko01110
Ta7DL2006	ko00460	ko00500	ko00511	ko00561	ko00860	ko00900	ko00940	ko01100	ko01110
Ta7DL3717	ko03008
Ta7DL3385	ko00906	ko01100	ko01110
Ta7DL0958	ko04626
Ta7DL3151	ko00904	ko01100	ko01110
Ta7DL3152	ko00904	ko01100	ko01110
Ta7DL1141	ko03010
Ta7DL1222	ko04626
Ta7DL2227	ko00360	ko00940	ko00941	ko00945	ko01100	ko01110
Ta7DL1214	ko00360	ko00940	ko00941	ko00945	ko01100	ko01110
Ta7DL0795	ko00190	ko01100	ko04145
Ta7DL3749	ko04144	ko04145
Ta7DL0922	ko03010
Ta7DL0959	ko04626
Ta7DL2215	ko00940	ko01100	ko01110
Ta7DL0080	ko00260	ko00350	ko00360	ko00410	ko00950	ko00960	ko01100	ko01110
Ta7DL1106	ko00260	ko00350	ko00360	ko00410	ko00950	ko00960	ko01100	ko01110
Ta7DL2355	ko04626
Ta7DL0154	ko00195	ko01100
Ta7DL0155	ko00195	ko01100
Ta7DL0502	ko00940	ko01100	ko01110
Ta7DL1366	ko00940	ko01100	ko01110
Ta7DL3593	ko00030	ko00710	ko01100	ko01110	ko01200	ko01230
Ta7DL2643	ko00260	ko00400	ko01100	ko01110	ko01230
Ta7DL0128	ko00310
Ta7DL2683	ko00260	ko00350	ko00360	ko00410	ko00950	ko00960	ko01100	ko01110
Ta7DL0682	ko03015
Ta7DL0191	ko03008
Ta7DL2815	ko00562	ko01100	ko04070
Ta7DL3413	ko04120
Ta7DL0902	ko00040	ko00500	ko01100
Ta7DL3548	ko00220	ko00330	ko01100	ko01110	ko04626
Ta7DL0353	ko03013	ko03015
Ta7DL0406	ko03013	ko03015
Ta7DL1064	ko03013	ko03015
Ta7DL1247	ko03022
Ta7DL0289	ko03050
Ta7DL3637	ko00073	ko01110
Ta7DL2039	ko00970
Ta7DL0460	ko04626
Ta7DL2040	ko04626
Ta7DL1771	ko00500	ko01100
Ta7DL1387	ko03015
Ta7DL1811	ko00380	ko00943	ko01100
Ta7DL0118	ko04626
Ta7DL3514	ko04120
Ta7DL3628	ko04120
Ta7DL1772	ko04120
Ta7DL3733	ko00520	ko01100
Ta7DL0796	ko03010
Ta7DL1309	ko03022
Ta7DL1834	ko04075
Ta7DL3440	ko04075
Ta7DL3441	ko04075
Ta7DL3784	ko04626
Ta7DL0643	ko00010	ko00710	ko01100	ko01110	ko01200	ko01230
Ta7DL2491	ko00020	ko00190	ko01100	ko01110	ko01200
Ta7DL1668	ko00073
Ta7DL3638	ko03013
Ta7DL3386	ko00040	ko00500	ko01100
Ta7DL1743	ko00500	ko01100
Ta7DL3878	ko04075
Ta7DL0010	ko00052	ko00500	ko01100
Ta7DL1773	ko02010
Ta7DL2089	ko00561	ko01100	ko03013	ko03015	ko03018
Ta7DL3355	ko03013
Ta7DL2041	ko00562	ko01100	ko03013	ko03015	ko03040	ko04070
Ta7DL0811	ko00510	ko01100	ko04075
Ta7DL1976	ko03013	ko04075	ko04933
Ta7DL1977	ko03013	ko04075	ko04933
Ta7DL1150	ko00561	ko00564	ko01100	ko01110	ko03018
Ta7DL2385	ko00130	ko01110
Ta7DL0071	ko03010
Ta7DL3690	ko00561	ko00564	ko01100	ko01110
Ta7DL0923	ko00906
Ta7DL2611	ko00260	ko00400	ko01100	ko01110	ko01230
Ta7DL0573	ko03008
Ta7DL0491	ko04626
Ta7DL0644	ko00010	ko00030	ko00051	ko00710	ko01100	ko01110	ko01200	ko01230
Ta7DL0645	ko00010	ko00030	ko00051	ko00710	ko01100	ko01110	ko01200	ko01230
Ta7DL2845	ko00520	ko01100
Ta7DL2597	ko00520	ko01100
Ta7DL0875	ko00903	ko00945	ko01100	ko01110
Ta7DL2668	ko00520	ko01100
Ta7DL3823	ko04144
Ta7DL1199	ko04626
Ta7DL3347	ko03010
Ta7DL1395	ko00906	ko01100	ko01110
Ta7DL2685	ko00592	ko01100	ko01110
Ta7DL1565	ko03050
Ta7DL2061	ko03013
Ta7DL3573	ko00260	ko00350	ko00360	ko00410	ko00950	ko00960	ko01100	ko01110
Ta7DL2751	ko04144
Ta7DL2043	ko04141
Ta7DL2044	ko04141
Ta7DL2045	ko04141
Ta7DL2046	ko04141
Ta7DL0059	ko00130	ko00360	ko00940	ko00941	ko00945	ko01100	ko01110
Ta7DL1925	ko03040
Ta7DL0695	ko04626
Ta7DL2522	ko04626
Ta7DL2523	ko04626
Ta7DL3536	ko03040
Ta7DL3416	ko01100
Ta7DL2311	ko03040
Ta7DL0294	ko01100
Ta7DL1939	ko03018
Ta7DL3417	ko03440
Ta7DL3691	ko00940	ko01100	ko01110
Ta7DL2398	ko04626	ko04933
Ta7DL0503	ko04120
Ta7DL0764	ko03030	ko03420	ko03430
Ta7DL0541	ko00908	ko00944	ko01110
Ta7DL0492	ko04075
Ta7DL2803	ko00908	ko01100	ko01110
Ta7DL1732	ko03010
Ta7DL0876	ko00561	ko00564	ko01110
Ta7DL2533	ko03040
Ta7DL3369	ko00061	ko00780	ko01100	ko01212
Ta7DL0205	ko04120
Ta7DL2889	ko04144
Ta7DL2199	ko03013	ko04075	ko04933
Ta7DL3785	ko00480	ko00860	ko01100	ko01110
Ta7DL3318	ko04626
Ta7DL3157	ko01100
Ta7DL3158	ko01100
Ta7DL2873	ko00790
Ta7DL1733	ko00860	ko01100	ko01110
Ta7DL2874	ko04626	ko04933
Ta7DL1142	ko03410
Ta7DL2111	ko00620	ko00908
Ta7DL0011	ko04075
Ta7DL1980	ko00908	ko00944	ko01110
Ta7DL3300	ko00450	ko00970
Ta7DL3198	ko00903	ko00945	ko01100	ko01110
Ta7DL3879	ko04712
Ta7DL3027	ko03010
Ta7DL3028	ko03010
Ta7DL2505	ko03040
Ta7DL3443	ko03040
Ta7DL2974	ko00230	ko00240	ko01100	ko03020
Ta7DL3588	ko04075
Ta7DL0622	ko04075
Ta7DL1496	ko00970
Ta7DL3444	ko04075
Ta7DL2716	ko00511	ko04144
Ta7DL3120	ko00130	ko01100	ko01110
Ta7DL3133	ko04141
Ta7DL3029	ko00190	ko00195	ko01100
Ta7DL2475	ko00190	ko00195	ko01100
Ta7DL2573	ko00943	ko00945	ko01110
Ta7DL0535	ko04075
Ta7DL1015	ko00190	ko01100
Ta7DL1016	ko00190	ko01100
Ta7DL1017	ko00190	ko01100
Ta7DL1018	ko00190	ko01100
Ta7DL1019	ko00190	ko01100
Ta7DL1020	ko00190	ko01100
Ta7DL0185	ko04075
Ta7DL1021	ko00190	ko01100
Ta7DL1022	ko00190	ko01100
Ta7DL1890	ko00190	ko01100
Ta7DL2829	ko00190	ko01100
Ta7DL0066	ko00061	ko01100	ko01212
Ta7DL3030	ko03010
Ta7DL2476	ko03010
Ta7DL1024	ko00190	ko01100
Ta7DL0163	ko00190	ko01100
Ta7DL1303	ko04075
Ta7DL2216	ko04120	ko04141
Ta7DL0949	ko04120	ko04141
Ta7DL1425	ko03010
Ta7DL1426	ko03010
Ta7DL1874	ko00073
Ta7DL1640	ko00750	ko01100
Ta7DL1388	ko03410
Ta7DL0879	ko03030	ko03420	ko03430	ko03440
Ta7DL1744	ko00020	ko00270	ko00620	ko00630	ko00710	ko01100	ko01110	ko01200
Ta7DL1893	ko00195	ko01100
Ta7DL1202	ko04075
Ta7DL1498	ko04075
Ta7DL3078	ko04075
Ta7DL2167	ko04075
Ta7DL3079	ko04075
Ta7DL2168	ko04075
Ta7DL2846	ko00300	ko01100	ko01110	ko01230
Ta7DL3859	ko00330	ko00410	ko01100
Ta7DL0434	ko03013
Ta7DL1894	ko04626
Ta7DL2083	ko00500
Ta7DL1895	ko00860	ko01110
Ta7DL3159	ko03050	ko04144
Ta7DL0012	ko00280	ko01100
Ta7DL1252	ko03030
Ta7DL1708	ko00941	ko01100	ko01110
Ta7DL0300	ko00130
Ta7DL0301	ko00130
Ta7DL0797	ko00970	ko01100
Ta7DL3549	ko00040	ko00500	ko01100
Ta7DL0980	ko00040	ko00500	ko01100
Ta7DL0691	ko00040	ko00500	ko01100
Ta7DL1654	ko00942
Ta7DL1655	ko00942
Ta7DL1521	ko00400	ko01100	ko01110	ko01230
Ta7DL3639	ko04075
Ta7DL0536	ko04075
Ta7DL1641	ko03010
Ta7DL1584	ko00940	ko01100	ko01110
Ta7DL2477	ko00190	ko01100
Ta7DL3033	ko00190	ko01100
Ta7DL2545	ko00561	ko01100	ko03013	ko03015	ko03018
Ta7DL1596	ko04120
Ta7DL0861	ko04120
Ta7DL0862	ko04120
Ta7DL0302	ko01100
Ta7DL3734	ko03010
Ta7DL2926	ko03008	ko04712
Ta7DL0852	ko00910
Ta7DL0853	ko00910
Ta7DL2320	ko00910
Ta7DL1419	ko00564	ko00592	ko01100	ko01110
Ta7DL3881	ko04144
Ta7DL3357	ko03010
Ta7DL0765	ko03040	ko04141	ko04144
Ta7DL2428	ko04144
Ta7DL2995	ko00940	ko01100	ko01110
Ta7DL0928	ko04075
Ta7DL0522	ko00561	ko00564	ko01100	ko01110
Ta7DL1203	ko00270	ko00920	ko01100	ko01110	ko01200	ko01230	ko03013	ko03015	ko03018
Ta7DL2707	ko00270	ko00920	ko01100	ko01110	ko01200	ko01230	ko03013	ko03015	ko03018
Ta7DL1204	ko00270	ko00920	ko01100	ko01110	ko01200	ko01230	ko03013	ko03015	ko03018
Ta7DL1877	ko03010
Ta7DL1093	ko04626
Ta7DL3121	ko03013
Ta7DL0164	ko03008
Ta7DL2821	ko00970	ko04141	ko04626
Ta7DL1107	ko00460	ko00500	ko00511	ko00561	ko00860	ko00900	ko00940	ko01100	ko01110
Ta7DL1331	ko04626
Ta7DL0165	ko03050
Ta7DL2920	ko00062	ko01100	ko01212
Ta7DL3081	ko00190
Ta7DL2939	ko00790	ko01100
Ta7DL1151	ko04140
Ta7DL0788	ko02010
Ta7DL0470	ko00480
Ta7DL2688	ko00460	ko00908	ko01110
Ta7DL1108	ko00460	ko00500	ko00511	ko00561	ko00860	ko00900	ko00940	ko01100	ko01110
Ta7DL2127	ko00040	ko00053	ko00500	ko00520	ko01100
Ta7DL2202	ko00040	ko00053	ko00500	ko00520	ko01100
Ta7DL3518	ko00052	ko00500	ko01100
Ta7DL3456	ko03040
Ta7DL2769	ko00460	ko00500	ko00940	ko01100	ko01110
Ta7DL3107	ko00908	ko01110
Ta7DL2113	ko00970	ko04120	ko04140
Ta7DL1644	ko04141
Ta7DL1709	ko03010
Ta7DL0888	ko04075
Ta7DL1430	ko00900	ko00902	ko01110
Ta7DL1332	ko04075
Ta7DL1412	ko04075
Ta7DL3108	ko00460	ko00500	ko00561	ko00860	ko00900	ko00940	ko01100	ko01110
Ta7DL1909	ko00460	ko00500	ko00511	ko00561	ko00860	ko00900	ko00940	ko01100	ko01110
Ta7DL0371	ko00904
Ta7DL0045	ko04626
Ta7DL0799	ko03010
Ta7DL0800	ko03010
Ta7DL1420	ko00564	ko00592	ko01100	ko01110
Ta7DL2601	ko03060	ko04141
Ta7DL0929	ko00010	ko00270	ko00620	ko00640	ko01100	ko01110
Ta7DL0930	ko00010	ko00270	ko00620	ko00640	ko01100	ko01110
Ta7DL1735	ko00561	ko00860	ko00900	ko01100	ko01110
Ta7DL1431	ko04075
Ta7DL1710	ko00940	ko01100	ko01110
Ta7DL0802	ko03010
Ta7DL1096	ko03040
Ta7DL0661	ko00130	ko00270	ko00350	ko00360	ko00400	ko00950	ko00960	ko01100	ko01110
Ta7DL0259	ko04626
Ta7DL2737	ko03018
Ta7DL0379	ko00270	ko00330	ko00410	ko00480	ko01100
Ta7DL3698	ko04140
Ta7DL3543	ko00270	ko00920	ko01100	ko01110	ko01200	ko01230
Ta7DL0110	ko00053	ko01100
Ta7DL2743	ko04075
Ta7DL1568	ko03008	ko03013
Ta7DL1110	ko00260	ko00350	ko00360	ko00410	ko00950	ko00960	ko01100	ko01110
Ta7DL1949	ko01100
Ta7DL2116	ko00260	ko00350	ko00360	ko00410	ko00950	ko00960	ko01100	ko01110
Ta7DL2117	ko00260	ko00350	ko00360	ko00410	ko00950	ko00960	ko01100	ko01110
Ta7DL3287	ko03022
Ta7DL0698	ko04626
Ta7DL3448	ko03015
Ta7DL2431	ko04712
Ta7DL3421	ko04626
Ta7DL0931	ko04075
Ta7DL2265	ko03050
Ta7DL1737	ko03010	ko04626
Ta7DL2250	ko00480
Ta7DL1711	ko00940	ko01100	ko01110
Ta7DL2752	ko00940	ko01100	ko01110
Ta7DL2363	ko04626
Ta7DL1432	ko00511	ko04144
Ta7DL2554	ko00561	ko01100	ko03013	ko03015	ko03018
Ta7DL0847	ko03010
Ta7DL2135	ko04075
Ta7DL0848	ko04075
Ta7DL1941	ko04626
Ta7DL1444	ko03060	ko04141
Ta7DL1445	ko03060	ko04141
Ta7DL0436	ko03010
Ta7DL1745	ko04144
Ta7DL3449	ko00130	ko00360	ko00940	ko01100	ko01110
Ta7DL1504	ko04626
Ta7DL0020	ko04626
Ta7DL1505	ko04626
Ta7DL3577	ko03040	ko04141	ko04144
Ta7DL0830	ko00220	ko00250	ko01100	ko01110	ko01230	ko03013	ko03040	ko04933
Ta7DL1112	ko04075
Ta7DL2913	ko04075
Ta7DL3251	ko01100
Ta7DL2465	ko04130
Ta7DL1676	ko04626
Ta7DL0532	ko00480
Ta7DL3469	ko04626
Ta7DL3871	ko04626
Ta7DL0803	ko04626
Ta7DL0472	ko04626
Ta7DL1910	ko00402	ko00943	ko00945
Ta7DL0452	ko04120	ko04141
Ta7DL3424	ko03008
Ta7DL1186	ko03018
Ta7DL3290	ko04626
Ta7DL3847	ko00350	ko00360
Ta7DL0048	ko00270	ko00480	ko01100
Ta7DL0505	ko03008
Ta7DL3051	ko00190	ko01100
Ta7DL2480	ko00190	ko01100
Ta7DL0880	ko00190	ko01100
Ta7DL3425	ko00190	ko01100
Ta7DL2481	ko03010
Ta7DL3052	ko03010
Ta7DL1050	ko03010
Ta7DL0355	ko03013
Ta7DL0356	ko03013
Ta7DL0494	ko03060	ko04140
Ta7DL2012	ko00460	ko01100	ko01110
Ta7DL3223	ko00380	ko00460	ko00966	ko01110	ko01210
Ta7DL3224	ko00380	ko00460	ko00966	ko01110	ko01210
Ta7DL3225	ko00380	ko00460	ko00966	ko01110	ko01210
Ta7DL0053	ko00380	ko00460	ko00966	ko01110	ko01210
Ta7DL1290	ko00460	ko01110
Ta7DL3241	ko00480
Ta7DL2100	ko03010
Ta7DL0932	ko00592	ko01100	ko01110
Ta7DL0315	ko01100
Ta7DL3252	ko01100
Ta7DL1571	ko00940	ko01100	ko01110
Ta7DL2368	ko00564
Ta7DL3486	ko04626
Ta7DL0248	ko04626
Ta7DL3348	ko00520	ko01100
Ta7DL2528	ko00380	ko00906	ko01100	ko01110
Ta7DL2302	ko03010
Ta7DL0029	ko03010
Ta7DL2317	ko00500
Ta7DL3519	ko00500	ko01100
Ta7DL3538	ko00940	ko01100	ko01110
Ta7DL3459	ko04120
Ta7DL2160	ko04120
Ta7DL0063	ko04120
Ta7DL0601	ko00900	ko01100	ko01110
Ta7DL2068	ko00230	ko00240	ko01100	ko03020
Ta7DL3564	ko04626	ko04933
Ta7DL0373	ko04626
Ta7DL0653	ko02010
Ta7DL3428	ko00260	ko00350	ko00360	ko00410	ko00950	ko00960	ko01100	ko01110
Ta7DL0100	ko04626
Ta7DL1896	ko00230	ko00240	ko01100	ko03020
Ta7DL1291	ko03013
Ta7DL1517	ko04075
Ta7DL1211	ko04626
Ta7DL0963	ko04626
Ta7DL3599	ko04075
Ta7DL1912	ko00260	ko00630	ko01100	ko01110	ko01200
Ta7DL0130	ko00910
Ta7DL0699	ko03410
Ta7DL1931	ko03050
Ta7DL2820	ko00940	ko01100	ko01110
Ta7DL1781	ko04075
Ta7DL3702	ko00940	ko01100	ko01110
Ta7DL1098	ko00942
Ta7DL1610	ko00040	ko00053	ko00402	ko00500	ko00860	ko01100
Ta7DL2069	ko00230	ko00240	ko01100	ko03020
Ta7DL0865	ko04626
Ta7DL2605	ko00520	ko01100
Ta7DL3645	ko03010
Ta7DL0833	ko00460	ko00565	ko00600	ko00908	ko01100	ko01110
Ta7DL3117	ko00460	ko00565	ko00600	ko00908	ko01100	ko01110
Ta7DL1258	ko04626
Ta7DL2979	ko04626
Ta7DL0374	ko04120	ko04141
Ta7DL3740	ko04626
Ta7DL3055	ko04626
Ta7DL2496	ko00062	ko01110	ko04626
Ta7DL2372	ko04626
Ta7DL3056	ko00630	ko00710	ko01100	ko01200
Ta7DL0629	ko04626
Ta7DL2070	ko04626
Ta7DL2071	ko04626
Ta7DL3085	ko04626
Ta7DL1612	ko00073
Ta7DL1713	ko03010
Ta7DL1034	ko03410
Ta7DL2049	ko03410
Ta7DL0742	ko03410
Ta7DL0743	ko03410
Ta7DL0249	ko03410
Ta7DL2102	ko04075	ko04712
Ta7DL0534	ko00480
Ta7DL2648	ko00500
Ta7DL3189	ko00260	ko00350	ko00360	ko00410	ko00950	ko00960	ko01100	ko01110
Ta7DL2981	ko00500	ko00520	ko01100
Ta7DL0945	ko00330	ko00943	ko00944
Ta7DL3111	ko00561	ko00564	ko01100	ko01110	ko04070
Ta7DL3587	ko00620
Ta7DL3169	ko04626
Ta7DL1119	ko00561	ko00564	ko01100	ko01110	ko04070
Ta7DL1466	ko03008
Ta7DL3057	ko04626
Ta7DL1260	ko00500	ko01100
Ta7DL1932	ko04120
Ta7DL3885	ko00190	ko01100
Ta7DL1416	ko04075
Ta7DL2615	ko00460	ko00500	ko00511	ko00940	ko01100	ko01110
Ta7DL3450	ko00430	ko01100
Ta7DL1714	ko03010
Ta7DL1715	ko03010
Ta7DL0658	ko04120	ko04141
Ta7DL2710	ko04120	ko04141
Ta7DL1703	ko00620	ko00908
Ta7DL0871	ko03040
Ta7DL0335	ko00510	ko01100	ko04075
Ta7DL0068	ko00510	ko01100	ko04075
Ta7DL0831	ko04626
Ta7DL1311	ko04626
Ta7DL2189	ko00970
Ta7DL1208	ko00051	ko00520	ko01100
Ta7DL0630	ko03060	ko04141	ko04145
Ta7DL1841	ko04075
Ta7DL2432	ko04120
Ta7DL1989	ko04075
Ta7DL0892	ko04075
Ta7DL2220	ko03015

## Sheet: Table S7
Table S7. Transcription factors of 7DL genes
Type	Tae_7DL	Aet_7DL
AP2/ERF-AP2	3	3
AP2/ERF-ERF	32	7
ARID	1	1
AUX/IAA	4	4
B3	26	7
B3-ARF	4	4
BES1	1	1
bHLH	6	10
bZIP	9	8
C2C2-CO-like	1	1
C2C2-GATA	1	2
C2C2-LSD	1	1
C2H2	5	11
C3H	5	6
CPP	0	1
DBP	1	1
FAR1	2	12
GARP-ARR-B	3	3
GARP-G2-like	8	9
GNAT	2	2
HB-BELL	1	1
HB-HD-ZIP	2	2
HB-KNOX	1	1
HB-other	2	1
HMG	1	3
HSF	2	2
IWS1	11	3
Jumonji	1	1
LOB	1	0
MADS-MIKC	2	2
MADS-M-type	13	11
MBF1	1	1
mTERF	3	1
MYB	10	7
MYB-related	8	8
NAC	31	17
NF-X1	2	2
NF-YC	5	5
OFP	0	1
Others	9	6
PHD	2	1
PLATZ	3	2
SBP	4	3
SET	4	4
SNF2	1	1
SRS	1	1
SWI/SNF-SWI3	1	1
TAZ	1	1
Tify	1	0
TRAF	40	22
TUB	1	1
WRKY	6	4

## Sheet: Table S8
Table S8. RNA-Seq data used for gene annotation and expression analysis
Sample name	Accession NO.	Data size (Gb)
ERR392056	ERX364297	6
ERR392057	ERX364305	6.1
ERR392058	ERX364302	3.8
ERR392061	ERX364299	4.1
ERR392062	ERX364288	5.1
ERR392063	ERX364301	6.1
ERR392064	ERX364296	7
ERR392067	ERX364291	6
ERR392069	ERX364290	6.3
ERR392074	ERX364300	5.4
ERR392078	ERX364293	6.5
ERR392079	ERX364295	4.8
ERR392080	ERX364304	5.6
ERR392082	ERX364289	6.6
ERR392083	ERX364303	6.5
SRR2306545	SRX1162591	4.5
SRR2306546	SRX1162592	4.6
SRR2306547	SRX1162593	5.1
SRR2306548	SRX1162595	5.5
SRR2306549	SRX1162594	6
SRR2306550	SRX1162596	6
SRR2306551	SRX1162597	5
SRR2306552	SRX1162598	4.9
grain_Z71	urgi.versailles.inra.fr/files/RNASeqWheat	6.81479
grain_Z75	urgi.versailles.inra.fr/files/RNASeqWheat	13.7067
grain_Z85	urgi.versailles.inra.fr/files/RNASeqWheat	6.98234
leaf_Z10	urgi.versailles.inra.fr/files/RNASeqWheat	6.05676
leaf_Z23	urgi.versailles.inra.fr/files/RNASeqWheat	7.76045
leaf_Z71	urgi.versailles.inra.fr/files/RNASeqWheat	6.65427
root_Z10	urgi.versailles.inra.fr/files/RNASeqWheat	7.4656
root_Z13	urgi.versailles.inra.fr/files/RNASeqWheat	17.7004
root_Z39	urgi.versailles.inra.fr/files/RNASeqWheat	17.5
spike_Z32	urgi.versailles.inra.fr/files/RNASeqWheat	7.02367
spike_Z39	urgi.versailles.inra.fr/files/RNASeqWheat	8.51656
spike_Z65	urgi.versailles.inra.fr/files/RNASeqWheat	6.71917
stem_Z30	urgi.versailles.inra.fr/files/RNASeqWheat	7.13534
stem_Z32	urgi.versailles.inra.fr/files/RNASeqWheat	7.96262
stem_Z65	urgi.versailles.inra.fr/files/RNASeqWheat	6.22347
spike	urgi.versailles.inra.fr/files/RNASeqWheat	12.3

## Sheet: Table S9
Table S9. FPKM values of 7DL genes in different RNA-seq data
gene_id	grain_Z71	grain_Z75	grain_Z85	leaf_Z10	leaf_Z23	leaf_Z71	root_Z10	root_Z13	root_Z39	spike_Z32	spike_Z39	spike_Z65	cold_4	heat&drought_CK	drought_6h	heat_6h	drought&heat_6h	salt_6h_CK	salt_6h	stem_Z30	stem_Z32	stem_Z65
Ta7DL2407	56092.3	42199.9	3443.88	58269.5	49951.6	3519.4	90496.6	33408.2	53114.5	197010	38363.5	39148.8	2490.73	3393.42	2450.4	3526.54	2193.83	35606.8	27221.8	117819	37496.4	8522.38
Ta7DL0658	33838.8	57169.4	8264.62	13615.4	32050.2	46159.5	46409.8	19916	18793.3	30959.3	24839.2	14957.5	15319.3	17673.2	15094.4	11826.4	12015.8	8494.68	5525.42	19445.8	42965.1	16888.8
Ta7DL0038	26069.6	27505.9	4839.47	23170.1	22156.8	9493.69	36139.4	36199.9	40357.7	63595.6	23688.8	23214	6522	11613.4	13491.2	18806	17934.7	23841.7	28350.2	49460	17691.2	10452
Ta7DL0705	23413.7	3724.58	1853.24	8988.93	7538.2	14041.9	12422.7	6091.61	7821.05	9201.07	7284.51	11347.8	5662.2	28911.2	6615.52	11163.2	10124.4	7274.14	6608.22	8013.98	6581.37	2154.17
Ta7DL3118	18261	14187.9	35968.8	32243.4	23553.1	4452.63	29790	19618.8	24084.5	25314	14395.5	15184.1	5045.71	5808.23	8231.17	5409.79	5962.19	18194.5	14663.2	34061.7	16443.8	6714.88
Ta7DL1870	17558.8	15311.4	30137.8	21406.2	20462.4	8163.94	17323	17649.2	20329.3	21928.6	17695.1	20765.2	9260.35	13037.5	13788.1	10142.5	9907.07	24491.1	23713.5	21681.8	16367.7	11591.4
Ta7DL3587	16827.6	19291	9924.31	7992.13	6769.45	5799.91	11968.8	8051.57	7698.73	9621.88	11581.1	15381.8	7949.64	10429.9	12219.4	14278.1	13403.3	16639	9759.3	10304.6	15226.1	14463.7
Ta7DL0465	16283	14788.1	20671.8	17937.2	18170.2	6102.13	21381.9	13746.2	12792.3	25344.3	11746.1	13509.4	5821.5	6671.53	5265.7	3821.63	2639.42	8482.95	4009.25	26815	19992.8	10885.4
Ta7DL3347	15262.2	10681.5	27171.4	30494.5	19810.1	5115.39	17852.1	21737.5	23619.3	20781.7	15045.8	14130.1	4040.61	7213.74	10269.2	4024.7	4491.35	20558.2	14034	21311	16394.5	7751.37
Ta7DL1422	14142.1	20901.5	40719.9	24238.2	17490.6	5369.97	27117.2	22365.2	20001.5	19051.1	12116.8	12260.8	5810.12	6336.86	6576.05	3962.42	3466.12	10287.4	7890.27	29160.4	16165.5	8313.34
Ta7DL2426	13767.4	10987.1	948.36	16514.6	14342.1	2012.7	27052.5	9572.51	12706.6	50912	11427.7	9287.67	1656.57	1441.83	1398.24	1338.91	853.74	11142.1	8400.94	37295.6	10065.5	2442.7
Ta7DL0071	12898.2	11013.1	24854.2	26360.4	19142.3	4943.99	16974	19545.2	22329.1	18644.3	13326.4	12848.2	5809.31	6212.61	11939.4	5752.04	6908.46	18538.8	14381.4	21352.3	13706.4	7596.68
Ta7DL0775	12669.3	10962.8	13388.4	19210.7	16544.7	3821.02	18733.2	12641.3	12038.5	17150.1	8799.57	8717.14	5043.24	2968.62	1630.28	1132.86	825.59	1865.77	1208.28	21765.6	13457.6	7406
Ta7DL2061	11550.7	15199.5	23511.5	13025.8	12903.6	5586.2	15789.2	14274.8	15075.6	14885.3	11852.9	13280.6	4686.44	6048.93	12466.3	7694.79	8069.93	13289.3	15706.3	17641.3	15256.3	7935.65
Ta7DL2410	10500.2	8799.69	388.56	13039.8	10583.4	681.15	26335.2	8173.76	11367.7	34356.7	8351.25	6725.64	364.42	1035.71	568.98	1198.28	1033.69	12712.4	8818.93	27219.2	5905.35	2449.7
Ta7DL0847	9270.88	7248.35	17523.1	19231.4	13184.5	2871.77	21923.9	12189.6	13598.7	12994.5	7087.7	7499.3	2830.97	2599.13	3027.13	1441.02	1627.77	7261.24	8161.67	20233.7	9589.05	3970.83
Ta7DL2020	8761.54	10068.2	14829.2	19279.6	11943.2	3155.88	15981.9	14070.2	11470.2	13580	8112.1	9762.77	1747.05	2860.09	4084.07	2477.45	1970.27	8211.26	6007.64	16357.1	9031.39	5395.12
Ta7DL1143	8571.14	5538.39	11246.5	12839.6	10791	2222.73	7309.8	8067.37	8477.47	11015.8	6884.52	8450.23	1857.84	1686.8	2746.36	1324.2	1739.88	5965.93	4600.28	10014.6	8758.18	4537.03
Ta7DL2251	8011.25	8884.59	9444.56	5531.6	4055.08	4758.47	9264.32	8920.95	7577.43	7058.13	8381.98	6482	4355.31	6352.41	6455.1	5260.76	4966.17	4061.48	3492.81	7339.74	8578.42	7199.57
Ta7DL0028	7981.7	4879.04	13652.4	12490.1	9114.68	2023.44	10533.8	7712.88	9479.18	9627.69	5563.57	7064.56	1225.95	1784.21	2743.74	1621.66	1871.95	9229.77	7106.41	12355.3	7824.5	3247.04
Ta7DL3797	7711.19	14175.7	139.26	12027.8	7825.49	323.34	14244.7	15314.3	22335.6	29948	5410.17	6040.58	393.49	1820.74	1647.98	1859.41	3033.07	8081.45	3252.89	21364.5	6193.95	795.23
Ta7DL0841	7593.5	11608.1	9504.25	12340.6	8155.13	3008.89	10312.9	7912.26	8714.34	9670.95	5319.03	6535.68	2886.65	4204.55	4746.95	3550.98	3762.7	6474.2	5851.3	12560.4	7402.6	4493.46
Ta7DL2425	7412.51	4464.89	429.42	8145.35	6729.82	272.06	10659.2	5190.33	7657.46	21761.3	4603.28	4211.67	273.77	533.17	759.21	573.96	538	9805.21	8477.06	13856	4520.5	639.92
Ta7DL0018	7398.68	765.48	1484.42	1071.15	277.42	292.43	668.93	264.11	579.94	220.86	685.28	2595.67	85.84	298.47	497.47	257.07	611.49	750.18	189.27	111.32	195.78	408.66
Ta7DL0736	6776.61	6466.87	12271.8	28753.9	11670.7	3488.83	7834.38	26448.4	26026.6	8981.96	10775	8489.9	4049.76	4121.33	4179.91	2248.45	2296.11	13460.1	7464.53	10041.9	8350.1	3699.21
Ta7DL1088	6450.76	9160.85	5473.97	4927.69	5972.82	5265.35	6357.07	11329.1	7641.66	6047.25	5856.21	8016.26	6265	19474.4	39171.4	19577.2	22861	14007.3	11547.4	5673.3	8441.73	9743.69
Ta7DL0795	6030.64	2621.7	4827.38	8012.16	6711.99	6983.03	9526.86	5820.83	9411.78	4461.22	8468.91	5988.35	7183.45	6253.76	7517.9	10334.9	11091.4	10675.8	11468.1	8793.66	8487.36	6401.31
Ta7DL1864	5803.14	5104.47	11757.8	8730.89	7859.65	3234.54	5529.17	7033.56	7939.5	7766.01	7655.94	8992.7	4192.52	3323.33	2040.97	1873.71	1726.99	5506.39	5593.08	7381.6	5562.12	3665.27
Ta7DL0716	5747.86	1268.8	529.6	2530.36	2116.03	3961.03	3898.68	2108.92	1656.97	2509.98	1591.92	2746.14	1636.15	3703.12	559.55	664.68	428.24	412.21	261.42	2564	1966.32	704.67
Ta7DL1149	5705.7	847.09	1235.69	789.16	1920.3	971.93	1833.05	1186.48	1633.56	2358.1	2148.88	1798.16	2381.96	399.81	434.97	3492.75	1563.66	1713.51	4687.43	653.58	4007.26	369.29
Ta7DL0010	5371.29	692.95	1015.72	680.29	176.06	180.32	513.78	213.81	453.02	188.18	633.61	2012.21	85.24	243.58	420.61	344.48	612.93	836.82	222.68	99.8	93.97	248.57
Ta7DL2716	5187.47	432.77	71.22	4087.12	2877.44	42.83	597.56	337.31	759.12	1706.76	5727.98	1745.66	281.88	310.04	102.76	49.91	84.08	879.65	570.76	3340.23	3022.88	194.94
Ta7DL2241	5045.07	5576.74	649.01	1219.08	5519.37	7086.66	5695.74	1511.39	3916.54	4876.75	3817.7	1905.01	592.85	2464.15	1323.4	1077.27	953.61	1862.24	2243.02	1796.09	7991.31	267.61
Ta7DL0287	4918.46	5956.95	2338.22	2151.71	2688.78	3651.16	3468.45	4264	4017.52	4110.01	3888.13	3191.97	2078.29	7538.3	10605.8	10320	15893.2	3756.92	3076.52	2528.69	4948.14	3354.33
Ta7DL0731	4500.07	21.15	0	0	0	0	0	0	0	7.86	0	2765.35	0	5.02	0	0	0	0	0	0	0	0
Ta7DL0266	4475.06	2271.76	323.93	13075.1	818.38	2452.91	44997.6	11945.4	29173.6	1484.39	1241.1	10313.7	122.33	5933.63	18034.5	6487.08	4664.9	31880.9	9371.74	10787.2	5537.73	4040.57
Ta7DL0013	4402.38	394.86	634.91	690.28	160.86	185.6	482.65	180.92	318.62	197.86	578.97	1887.42	119.26	276.56	469.71	448.38	642.65	1102.87	269.85	104.99	94.78	221.48
Ta7DL3776	4326.16	4779.76	1226.08	3102.92	3041.59	1894.61	7545.94	3905.41	2312.02	4949.94	6574.62	3687.14	803.82	2051.57	1214.73	1788.14	1548.25	1685.98	1084.58	7625.55	7811.19	8088.02
Ta7DL0922	4247.1	2979.43	8765.56	14134.5	7964.59	2293.55	3085.21	14914.2	13698.5	7891.42	6658.16	7548.51	1305.05	955.77	1540	899.38	774.62	4756.62	3689.42	5673.7	6844.35	2810.69
Ta7DL3765	4133.02	4752.61	1699.45	3262.53	3114.47	2556.01	6118.34	8822.6	7026.29	5135.49	7842.63	4317.21	903.49	2652.92	3496.19	3739.45	4362.34	7851.33	5007.69	7393.21	7519.03	8850.75
Ta7DL3616	4107.28	3802.44	1350.3	4169.28	2477.65	1322.95	4488.92	3378.82	3030.54	3007.54	4705.68	2405.82	1226.6	1129.92	1086.19	2238.84	1870.27	3863.3	2571.56	4486.54	4400.87	6278.13
Ta7DL3798	4078.56	7968.86	2735.95	1779.04	2713.67	2411.8	4769.43	4929.41	5446	2276.11	4699.57	2478.51	1823.12	2463.82	3241.52	5478.39	3916	6566.01	8482.84	3136.07	8062.88	14024.5
Ta7DL0483	4020.27	2517.05	2945.77	2903.85	3922.88	1093.46	4849.37	3784.37	4865.65	5741.9	3925.77	3507.46	1289.34	1727.47	1794.69	1823.74	2375.14	5135.87	2351.06	7222.42	4168.32	1577.22
Ta7DL0247	3926.44	4061.87	2305.72	2176.57	4531.73	8343.59	3348.61	3466.3	3938.57	4132.35	4017.86	4223.03	3779.39	5996.05	12058.2	6445.84	6283.9	4382.83	6098.28	1845.42	3804.31	2662.53
Ta7DL3095	3925.74	1025.47	11.56	104.92	11.26	5.65	14.59	10.06	12.68	51.7	41.52	761.11	1.77	2.4	4.1	0.74	2.4	26.07	17.31	23.41	25.38	123.87
Ta7DL2231	3896.65	991.46	527.64	4641.66	3305.42	952.04	4036.01	3050.19	3250.85	3697.48	12021.5	2252.57	1798.05	1277.59	683.92	501.86	280.66	5051.18	3539.73	5856.88	4756.8	3945.89
Ta7DL1767	3767.23	4057.68	4126.95	3285.31	2909.37	3090.98	4480.04	3490.93	4061.39	4044.5	4327.84	3540.78	4199.88	3804.9	4662.01	7734.38	6807.18	5133.8	2317.12	4853.84	3914.42	3034.58
Ta7DL3858	3718.58	332.24	5.56	813.16	2173.17	1648.67	6183.52	1224.62	4546.9	4742.5	3532.89	397.64	252.08	494.7	119.62	39.73	65.49	688.13	556.01	1880.59	4163.58	772.73
Ta7DL1975	3656.27	1726.1	1285.91	12590.4	16752.2	37364.8	736.67	964.79	822.46	1376.66	2642.85	5616.06	35147.9	20931.4	33730	17210.8	20697.2	1296.76	1272.43	1288.51	4432.74	15276.7
Ta7DL0190	3618.96	6316.99	11.96	5365.5	3365.35	40.89	3866.02	2296.29	5933.03	2025.51	4401.05	912.74	741.24	299.02	343.35	206.15	359.67	4221.62	3616	3487.14	5891.09	856.4
Ta7DL1679	3272.15	2882.05	1800.73	4056.12	2589.31	1440.21	4469.56	3643.9	3854.97	2935.86	3290.01	3655.06	2595.46	3585.48	3210.27	2527.1	3143.28	5700.79	3795.19	3887.09	3859.07	3114.91
Ta7DL2264	3259.26	2226.47	1068.6	1928.73	1500.67	1012.04	1665.04	2438.66	2073.7	2789.7	3712.36	2333.93	765.9	1532.79	1276.19	1557.62	1522.66	2482.39	1328.78	2387.8	2580.37	1710.72
Ta7DL3881	3242.74	1654.02	3198.06	1746.6	1427.53	603.67	2047.54	2544.07	2142.63	3225.52	3838.81	2457.36	542.02	537.15	1808.14	1540.27	1529.99	1745.55	1361.65	2629.58	3177.41	3035.91
Ta7DL1565	3158.52	2547.96	1520.08	1610.22	1597.52	1597.88	2743.91	1953.89	1995.19	2509.15	2907.35	2536.71	1518.12	1511.22	1577.22	1284.35	1274.71	2865.49	2029.7	2409.25	2592.66	2250.16
Ta7DL3471	3135.29	1219.4	660.19	728.56	951.85	754.11	1385.16	623.71	744.6	1534.92	836.82	4662.31	561.97	559.76	720.14	1722.95	1353.88	634.1	759.11	510.39	2488.26	467.38
Ta7DL3810	3110.09	2972.21	133.67	5236.68	3159.26	195.27	5492.46	4596.15	6632.91	9869.57	2399.17	2313.06	121.75	603.34	484.58	780.06	740.77	5796.11	2652.32	6468.86	2377.04	348.47
Ta7DL1992	3019.13	5871.27	6206.68	577.86	127.88	683.57	187.11	596.1	70.6	198.23	226.24	1282.52	50.88	232.9	236.71	4661.01	4318.62	27.68	134.41	288.17	579.63	318.29
Ta7DL0054	3014.28	2616.64	831.61	1387.94	1933.75	2991.37	2070.07	1966.05	1755.2	2522.42	2321.31	1460.19	1070.44	2912.53	1424.2	5070.33	4656.53	1044.87	1186.77	1125.39	1952.35	661.82
Ta7DL1319	2913.79	4007.44	6274.75	4232.87	4564.83	927.74	3920.81	2109.36	1390.57	5010.94	2404.5	2064.66	1349.72	1290.13	958.08	0	416.03	1024.42	1958.78	6044.14	5162.31	1356.89
Ta7DL3644	2901.25	1691.52	312.05	2558.29	2020.93	61.26	3631.41	3379.03	5420.76	8933.96	1823.05	2090.11	5.75	20.57	294.59	662.19	530.69	2375.52	3117.58	4544.75	1450.81	16.97
Ta7DL2176	2830.97	1997.94	3933.56	2170.35	2727.37	986.27	3047.95	2512.37	3233.61	4949.38	3354.62	3287.31	1149.47	1268.44	1098.68	2155.53	2799.1	3082.55	2162.85	5113.12	3252.77	1627.06
Ta7DL0729	2828.62	17375	30005.6	2815.41	3036.13	9658.3	5588.84	19405.4	9646.5	4881.89	9348.73	9615.03	2447.23	9259.4	19440.6	17586.5	20985.8	7094.69	2962.71	3048.26	7088.46	7526.84
Ta7DL3097	2762.57	1035.93	179.69	2075.89	3358.83	3616.55	3373.64	6975.26	4804.6	433.98	791.67	992.01	3032.27	1845.35	1437.49	2213.84	1595.28	2994.27	2216.47	1702.19	1713.16	1822.58
Ta7DL1733	2727	1628.52	1492.16	6836.89	3107.75	4480.45	1029.68	1458.44	1076.86	1221.72	2074.87	2414.02	3101.13	3442.24	2954.41	5051.37	4678.45	1226.79	853.67	1114.09	2267.19	6140.06
Ta7DL0296	2631.34	3484.02	2911.23	1425.15	1376.82	2681.07	1686.42	2377.9	2110.05	2163.14	2237.87	3029.72	1187.35	1512.5	2835.99	3416.61	3211.21	1844.4	3114.75	1353.4	2102.99	1789.15
Ta7DL3256	2619.22	2528.28	4040.26	807.98	1092.36	1168.86	1347.28	929.54	1223.7	1857.5	2580.18	2300.57	1254.07	1853.65	1982.87	2359.23	2811.57	1382.3	1275.37	1089	2374.91	1654.79
Ta7DL2222	2594.07	1817.22	515.41	687.55	449.93	571.7	1613	995.97	1526.47	1152.51	1850.13	2529.98	107.71	264.62	169.64	161.4	164.44	1061.32	848.01	1279.9	1839.92	932.19
Ta7DL3368	2591.2	827.31	152.51	1074.45	649.56	1230.84	1381.02	1623.59	1108.83	1057.9	1250.82	1458.58	1086.69	1995.52	360.81	964.77	478.09	1041.03	859.97	1086.37	1258.28	579.18
Ta7DL0289	2491.45	2182.77	1751.11	2755.86	1566.97	1379.66	2967.48	3271.44	2962.46	3446.58	2833.36	2403.83	1535.14	1702.58	2100.32	5319.02	5795.2	2504.62	1398.42	2990.61	2576.39	2234.41
Ta7DL1597	2454.61	5846.43	2910.03	1384.91	1592.4	2378.51	2734.05	2787.62	2132.64	2282.9	2116.84	2581.25	3044.43	3889.82	3022.73	4082.45	4508.54	2179.58	1343.37	2331.43	3674.07	2680.28
Ta7DL0894	2417.55	770.06	36.84	42250.9	36117.8	30713.3	50.67	28.67	44.87	1167.92	3252.72	4760.9	87306.7	12837	3340.86	6210.01	5552.52	0	52.67	2198.34	4248.73	31681.7
Ta7DL0513	2380.68	2865.15	13.99	1026.44	578.58	13.6	0	475.14	0	1824.43	2741.87	3937.91	86.64	12.2	254.27	78.09	25.12	67.04	96.64	779.49	996.27	17.94
Ta7DL2209	2262.16	1244.38	1159.06	653.02	3764.93	6783.46	1962.35	5318.41	2994.45	2361.26	1876.38	1775.14	2166.26	6958.86	4575.32	3489.65	2800.98	1786.61	2274.29	1558.93	4872.79	2399.68
Ta7DL3724	2255.5	632.36	1012.16	595.68	2448.7	2538.67	1030.68	711.9	974.83	1534.79	1286.96	950.04	479.91	727.95	771.63	282.84	342.57	491.12	606.09	673.56	2115.63	513.21
Ta7DL1086	2253.06	1841.35	475.29	2913.82	3896.82	1826.5	4743.11	16992.3	7942.56	939.28	18317	6928.32	1597.61	3166.28	2742.53	10376.9	5178.97	13643.2	5058.99	9138.07	19770.7	69459.9
Ta7DL3378	2238.8	711.9	355.45	837.2	1132.72	1815.49	1337.75	805.75	478.93	1081.76	621.28	1206.06	891.47	3960.66	767.51	6568.17	5025.38	599.14	754.96	461.45	731.6	577.72
Ta7DL2491	2235.8	1590.16	1264.81	1260.55	1413.21	1859.87	2377.63	2241.69	2849.9	1950.93	1827.35	2687.99	1048.13	2026.42	2309.88	3649.51	3724.42	2458.28	1437.59	2651.57	1985.14	2179.79
Ta7DL3703	2235.45	444.48	27.07	19521.3	8526.27	4900.38	137.32	147.18	118.94	937	1600.1	1494.74	8762.94	3934.99	832.09	1247.21	1224.79	94.58	99.56	1316.57	1828.23	9756.51
Ta7DL0345	2198.93	842.57	115.86	24223.7	11560.9	8408.11	41.66	127.75	117.39	1042.54	2123.78	2385.78	16223.7	4912.23	2119.19	2727.68	4681.98	109.02	78.7	1269.07	2518.51	10438.9
Ta7DL1489	2194.58	3241.67	2165.57	520.54	835.03	1937.2	2231.3	1081.87	1446.84	1083.73	1224.94	1417.7	779.34	1906.5	1837.25	2948.65	3257.49	1550.56	2519.28	1161.56	1511.61	1304.16
Ta7DL3796	2154.81	1611.76	2730.72	525.15	877.24	1403.76	1697.33	1265.63	1224.94	1705.09	1566.54	1784.73	1154.87	1979.26	2966.02	1962.3	2192.26	1852.74	1882.67	1607.92	2355.25	1893.71
Ta7DL0379	2148	520.68	116.94	2669.5	2440.4	5752.5	572.6	694.96	323.82	1546.49	2564.19	3057.23	1233.56	5030.59	2644.97	1056.71	1608.76	522.73	797.67	1327.2	5015.48	3421.24
Ta7DL2343	2136.12	56.1	0	4055.7	2050.76	794.1	0	116.65	7.55	17.72	594.51	1299.39	5568.04	9959.67	10058.6	9132.63	10068.8	0	7.21	150.64	272.93	405.37
Ta7DL3369	2095.53	1001.22	185.11	942.75	521.11	149.56	1174.08	824.77	1242.25	948.22	1571.45	2293.12	110.46	165.72	244.67	73.97	69.57	1632.99	983.93	937.81	1020.29	261.95
Ta7DL0845	2095.22	1524.11	1385.49	930.12	1114.69	984.18	1321.88	1025.7	999.34	2189.33	1643.12	2161.45	913.44	983.79	1133.57	917.55	1007.6	1029.86	752.77	1710.95	1321.4	1205.18
Ta7DL1459	2087.05	3803.01	551.54	705.29	4558.75	9501.06	1098.94	2537.79	3156.8	1339.74	1554.46	1189.59	460.05	1018.71	1060.82	1323.49	2264.96	454.85	1354.07	1703.68	3563.35	515.02
Ta7DL2801	2053.22	1954.07	949.94	886.27	2150.07	2841.87	1104.25	2118.81	1775.47	1101.81	1210.61	947.99	259.38	1206.3	1547.04	2893.55	3739.36	1332.39	1225.21	559.01	2128.15	818.76
Ta7DL0655	2045.77	2304.25	4640.01	830.51	1497.62	1749.8	1572.98	1074.26	1165.55	1885.37	1684.45	1938.75	1088.69	1301.49	1464.15	1882.37	1927.01	1440.61	1396.44	1151.29	2194.07	1371.31
Ta7DL2631	2013.97	2825.35	1239.61	316.06	1267.31	1901.88	947.01	814.99	1418.29	1657.96	1767.93	932.27	530.52	1169.74	1532.56	1864.46	2849.15	889.92	3834.31	752.52	2402.86	521.04
Ta7DL0732	1994.23	12.22	0	0	0	0	0	0	2.06	0	0	947.55	0	5.99	0	0	0	0	0	0	0	0
Ta7DL2129	1965.45	1862.75	471.23	1927.05	1614.64	294.3	2126.05	1679.92	2100.26	3490.46	6156.79	1976.43	467.79	567.56	827.31	290.03	205.54	2837.54	1436.67	3290.49	3098.54	3762.46
Ta7DL2005	1936.11	3040.36	2309.38	1559.75	1539.99	806.25	1887.57	1791.36	1133.79	3891.3	1732.98	2409.91	2482.25	3338.76	3455.08	4420.59	7206.93	2875.41	2927.28	2397.7	2089.18	1733.71
Ta7DL0251	1909.68	1243.77	120.19	1356.65	946.18	531.54	2092.56	1314.2	1488.85	1820.4	1978.35	1809.77	616.78	860.92	658.46	348.26	405.45	1927.16	1512	1977.3	1399.64	970.2
Ta7DL1035	1900.91	3528.15	11855	720.51	2148.3	5304.78	786.94	2418.66	1227.78	1144.64	2312.94	2616.94	5098.65	1302.86	7684.77	2265.58	3487.98	1352.75	1199.4	1267.95	1984.6	1600.89
Ta7DL1518	1900.91	3528.15	11855	720.51	2148.3	5304.78	786.94	2418.66	1227.78	1144.64	2312.94	2616.94	5098.65	1302.86	7684.77	2265.58	3487.98	1352.75	1199.4	1267.95	1984.6	1600.89
Ta7DL2952	1900.42	110.38	0	24.5	12.64	81.77	8.7	26.84	15.25	56.24	60.84	2508.29	106.38	164.54	815.34	638.93	657.66	111.02	33.05	20.35	85	94.19
Ta7DL1690	1892.39	2250.87	12925.3	970.84	1942.12	8555.08	1225.65	1446.93	1685.75	898.52	1355.24	3122.71	4168.49	6240.81	9678.72	10387.3	18768.3	1202.76	1354.12	908.89	3208.15	3543.37
Ta7DL0223	1892.3	2831.02	5586.94	1917.48	1177.64	1353.67	624.28	685.79	476.23	906.17	1010.64	1753.55	1166.93	1515.45	2820.67	4095.61	4186.68	932.51	1056.88	735.94	1264.95	1449.48
Ta7DL2806	1885.05	2602.43	3736.32	752.85	790.09	875.35	734.81	1177.13	834.12	1242.45	1423.88	2677.88	1232.4	2525.04	2023.07	6038.69	5404.28	1580.39	2025.75	927.9	1702.46	1354.92
Ta7DL0838	1867.86	4526.29	525.48	1889.61	1338.35	1634.98	2613.06	4458.82	3985.57	2354.32	2828.75	1910.04	761.1	1282.27	2716.45	2051.6	3735.49	4292.05	2046.7	2528.15	2427.74	2366.11
Ta7DL0525	1866.05	2422.72	20.69	875.25	477.49	9.84	5.39	307.6	6.16	1513.38	2111.82	3170.3	36.42	0	76.84	40.51	0	0	0	748.48	829.76	0
Ta7DL1124	1855.62	339.72	40.36	11931.2	4995.99	711	462.88	172.75	227.11	5373.22	12989.8	3806.48	2634	1275.32	10957.9	468.28	873.02	111.2	65.83	7468.49	16075.9	544.67
Ta7DL2073	1850.32	1318.73	3367.22	779.7	1200.31	1271.41	1668.76	1887.48	1471	1968.11	3679.19	2074	1184.08	1600.4	1995.17	3652.33	4687.93	1759.54	2632.8	2198.39	3085.03	3562.34
Ta7DL2092	1848.91	2622.71	3215.34	2022.54	1703.34	1010.82	2532.72	2591.91	2560.97	2743.28	2256.8	1954.4	1007.21	1390.97	1576.57	2230.8	2996.64	2104.22	1384.27	2648.19	2055.45	1841.75
Ta7DL0834	1833.14	861.91	89.17	1078.51	1792.16	22.43	2009.05	881.15	1126.32	5186.52	2640.59	1117.55	337.55	321.4	42.07	263.89	209.01	1882.59	270.91	3915.51	2921.81	17757.9
Ta7DL0340	1819.27	980.22	3460.98	1902.53	2572.25	480.64	3146.85	2346.21	2462.53	3379.96	1335.33	2120.28	201.04	577.06	792.9	357.97	505.42	1936.38	1378.73	3849.61	1586.38	645.29
Ta7DL2221	1816.64	3899.47	1243.95	1134.18	1612.57	1400.23	1501.74	910.27	1190.01	2272.33	1587.4	1564.9	1447.87	1661.08	1124.66	1603.45	1515.35	1532.6	1175.34	2196.26	1242.05	1173.59
Ta7DL1308	1813.32	76.3	22.44	27445.8	14164.9	7441.59	98.94	23.94	92.48	759.91	1301.48	1061.01	17997.3	2046.73	349.42	533.59	849.92	0	51.47	1674.35	2805.52	14096.2
Ta7DL3443	1805.2	779.07	994.93	1610.66	1410.87	683.78	1383.82	1050.71	992.59	3219.84	1110.97	1768.55	603.08	246.39	348.42	270.97	159.42	215.41	72.92	2189.04	1687.18	1030.01
Ta7DL2997	1802.45	614.7	175.45	86.29	99.11	85.16	98.54	116.42	83.95	211.32	203.57	237.24	54.25	239.03	167.49	159.98	221.64	177.43	86.68	106.78	192.63	160.62
Ta7DL2944	1759.06	1314.43	1140.5	935.48	574.01	323.46	1521.59	824.03	1057.07	1476.58	1001.05	1304.52	486.9	540.05	847.57	2261.89	2228.08	1130.91	853.89	1599.01	1057.03	619.49
Ta7DL0630	1711.44	3058.61	1082.23	2263.73	1167.22	965.22	1982.62	2562.65	1270.08	1531.05	2050.91	1708.23	819.53	1255.42	560.27	936.71	415.44	422.49	140.84	2027.26	1568.74	1500.49
Ta7DL1271	1709.55	4616.36	2310.84	2972.53	1919.64	699.91	4302.86	5438.65	9369.18	4022.5	3420.3	1716.33	278.49	1188.16	1630.1	11995.9	6249.55	7596.46	5866.96	3521.88	3679.17	1173.43
Ta7DL0361	1689.29	2099.76	45.12	783.76	3038.45	2075.56	904.41	4746.67	6621.14	1697.96	1643.64	500.56	57.86	288.51	208.02	246.16	218.71	1797.04	746.66	796.06	3064.63	277.12
Ta7DL2311	1677.62	2602.9	3922.31	931.48	1224.12	1525.59	1311.41	1250.87	1177.37	1551.71	1651.75	1800.23	1747.86	3556.25	3237	3734.39	4095.53	3451.53	2266.21	1333.58	1478.81	1686.72
Ta7DL1316	1675.8	2061.29	1173.54	929.54	870.34	793.12	1884.84	1685.13	1378.67	1674.02	1848.55	1496.62	747.88	1356.99	2470.89	2335.6	2140.37	2017.91	1310.15	1960.95	1680.82	1320.71
Ta7DL1216	1661.74	307.07	177.4	380.76	484.55	615.29	381.59	667.46	610.31	1417.13	1207.24	951.59	474.59	711.83	2007.16	1677.06	2122.04	752.93	1059.69	786.1	1281.09	1021.76
Ta7DL1081	1660.18	1553.66	253.98	675.21	341.4	973.2	468.87	738.48	482.98	732.59	1170.98	1563.62	473.56	1139.89	1222.11	740.63	560.14	1653.33	515.61	537.91	973.53	906.55
Ta7DL3513	1619.33	2762.45	1503.12	1344.79	1272.2	933.36	1636.9	1761.68	2137.36	2141.46	1870.07	1437.55	1433.03	1698.34	1717.4	975.48	1241.3	2766.26	2193.98	2456.93	1350.19	1163.28
Ta7DL2964	1618.22	805.03	385.16	326.53	413.54	7.75	670.07	286.36	612.44	2197.75	2906.94	2251.91	10.79	25.96	12.03	32.45	53	672.68	791.4	1379.45	650.67	43.95
Ta7DL2389	1618.08	2026.4	1252.65	1575.92	1490.9	833.62	1841.07	1237.78	1301.21	1704.55	1299.75	1388.55	1011.88	955.86	862.55	1743.68	1699.08	1644.02	1448.51	2495.25	1452.35	908.42
Ta7DL1388	1593.33	538.13	9.57	1535.47	1758.91	0	1771.18	1304.25	2835.95	7081.41	1371.92	1869.37	7.09	0	0	53.12	0	2937.06	658.63	4144.2	1287.36	5.1
Ta7DL2009	1570.51	107.95	153.17	384.35	69.04	71.33	33.95	113.6	48.84	3.35	31.99	350.59	74.02	289.7	148.91	179.82	101.25	93.23	83.23	24.48	72.84	50.61
Ta7DL1113	1519.36	1044.01	1140.76	2426.12	3045.82	6425.15	1084.13	3279.98	2457.24	462.21	692.45	1781.35	7001.19	6132.45	5922.99	7103.05	7025.61	3137.03	1773.83	972.59	2103.85	4670.41
Ta7DL2138	1513.06	1282.88	1119.9	1158.98	1115.11	1273.15	1995.14	1457.44	1349.5	1271.59	1537.81	1428.68	1828.5	1397.4	2342.74	2661.85	3329.97	1164.39	1732.99	1517.67	2089	1348.82
Ta7DL0134	1492.84	1004.55	363.66	736.02	468.71	1132.09	1831.12	711.35	895.95	270.94	1331.95	1399.27	186.21	886.92	857.51	467.59	531.3	659.25	1019.83	974.74	1856.56	1970.46
Ta7DL3601	1484.05	1003.18	1335.33	1110.17	1162.28	842.21	1357.38	858.12	999.53	1476.18	1079.22	1631.77	803.74	1125.52	1183.5	968.76	815.68	1367.83	1027.09	1556.89	1613.21	1454.91
Ta7DL2630	1472.83	1532.88	759.57	231.39	8315.62	12424.3	427.76	6157.54	3446.5	385.3	4179.76	327.5	6062.16	2376.59	185.72	221.03	253.43	550.19	510.7	5196.25	373	109.12
Ta7DL0808	1472.31	1583.16	1589.15	903.33	1066.97	1613	1227.75	1097.26	904.87	1647.81	1370.14	1808.1	1116.16	1752	1615.78	1640.2	1797.33	1034.6	822.67	1377.24	1380.76	1885.64
Ta7DL1462	1470.2	3457.32	3059	1062.38	1306.39	1014.22	1467.16	1821.46	1723.15	2531.67	1630.42	2109.71	665.86	1431.48	2448.05	1662.73	2042.05	1716.81	1968.33	2095.05	1635.49	1167.77
Ta7DL0391	1428.1	2268.55	2453.88	517.86	786.25	1433.16	1245.77	710.65	928.57	1798.23	1316.44	1332.55	494.28	817.66	619.79	1279.4	1686.06	836.43	1243.64	1492.18	695.48	777.07
Ta7DL2273	1421.47	1337.46	2822.19	566.87	913.64	1472.73	658.7	850.05	830.07	975.08	1509.88	1464.75	727.75	1534.67	1596.72	2815.44	3308.75	1004.42	1296.55	662.84	1094.29	1165.85
Ta7DL2859	1419.99	628.16	927.15	687.68	1668.34	738.18	762.42	594.58	660.05	1937.76	1246.79	2355.62	826.53	679.73	291.7	633.31	294.72	821.66	1675.31	2266.51	3564.87	2261.79
Ta7DL2874	1410.59	1611.74	683.66	310.77	1999.9	2376.52	1530.23	1696.23	1363.02	952.14	1202.47	2060.04	177.02	1526.05	4153.36	383.55	779.87	1394.8	1211.5	965.94	2196.18	656.76
Ta7DL0643	1409.55	364.95	502.05	508.8	857.31	579.56	1080.4	1027.51	1367.33	1183.18	1439.45	1615.39	531.71	967.56	645.01	275.2	288.24	1549.63	1302.49	1188.65	1238.28	883.52
Ta7DL1075	1399.37	2414.03	7674.58	517.72	1282.5	1105.75	926.26	988.9	1045.92	1225.19	903.8	1510.77	562.59	1187.73	1597.47	1768.35	1867.83	1246.18	1781.26	1169.69	1554.54	845.77
Ta7DL3456	1385.93	2984.3	639.46	1238.96	1365.86	1094.65	1058.74	1883.83	1683.46	1424.33	1562.48	1295.28	2134.91	4807.14	3992.24	4589.09	4709.34	2360.79	1728.73	1599.68	1033.55	1579.37
Ta7DL3682	1383.16	881.93	1078.82	734.68	914.32	1103.1	882.08	843.5	807.95	1882.56	1506.23	1438.24	872.06	769.83	703.21	623.5	618.81	857.92	500.34	1197.3	986.72	890.2
Ta7DL0268	1381.51	516.95	57.36	3112.54	285.32	640.63	10755.5	1969.21	3399.61	426.36	261.66	2508.92	37.51	1042.92	2742.64	553.83	561.16	3547.26	829.91	3184.05	1519.89	960.32
Ta7DL2462	1376.41	654.99	1349.12	1542.77	1135.54	798.17	1788.4	1128.5	1587.77	1617.94	1697.81	1139.36	850.09	704.28	762.6	440.7	453.1	1510.79	1032.78	1821.83	1455.47	1007.63
Ta7DL0065	1373.99	2002.34	5954.19	234.48	162.97	781.61	102.4	378.54	25.02	4.46	55.31	1318.46	155.1	148.17	475.17	139.97	61.11	172.6	444.69	28.76	127.28	14.96
Ta7DL1735	1364.8	197.42	48.46	1462.39	946.54	110.78	76	112.95	91.56	1041.58	2032.3	753.82	102.94	299.62	123.72	310.76	328.6	0	18.36	807.65	332.85	194.8
Ta7DL3637	1361.17	96.94	1044.46	333.16	362.09	552	4.2	7.56	4.12	636.29	606.45	1520.51	97.31	651.93	5490.05	245.33	137.76	11.68	8.45	152.13	324.02	83.74
Ta7DL1925	1359.28	1282.37	1691.88	1076.36	1131.91	739.43	1352.78	1175.73	1168.76	2337.22	1285.72	1460.52	430.71	920.15	974.9	857.58	1124.23	774.91	514.1	1613.52	1436.6	1041.72
Ta7DL2441	1354.56	193.03	669.65	262.55	362.43	666.73	225.23	417.63	375.79	87.32	203.54	803.4	1032.33	389.23	321.15	472.04	160.99	457.88	967.6	72	582.4	1306.89
Ta7DL1744	1351.35	1045.68	1946.94	2664.53	1409.26	762.28	1286.43	1997.33	1974.38	993.89	1659.39	1487.59	1307.56	549.71	687.09	1786.83	1016.76	2035.2	1115.45	1368.6	1450.69	1628.01
Ta7DL2148	1333.99	369.72	0	1921.53	548.82	47.65	605.83	633.34	1344.17	239.28	2551.55	1468.49	151.6	169.91	37.74	96.62	78.7	708.1	380.97	785.61	386.84	2967.55
Ta7DL0375	1319.76	1574.5	766.63	432.37	773.4	397.06	770.84	627.01	695.63	2589.98	1192.8	1387.58	500.88	835.6	581.28	313.96	482	1093.1	441.31	1305.51	1067.63	635.61
Ta7DL2179	1319.11	56.94	0	0	0	0	0	0	0	0	0	0	0	0	0	0	0	0	0	0	0	0
Ta7DL1568	1278.5	1486.18	96.47	79.7	446.71	637.54	360.8	354.6	312.82	464.88	712.48	1191.07	554.62	469.82	1854.67	393.87	532.8	468.28	422.35	509.49	981.47	1248.14
Ta7DL0026	1276.34	1342.11	2334.02	291.06	965.39	2234.53	594.36	736.74	426.26	777.85	655.91	1188.99	2028.66	600.34	359.56	334.68	122.56	296.4	294.22	488.15	1049.71	1269.69
Ta7DL3523	1265.04	1356.33	1434.15	536.05	716.2	730.04	947.5	1180.33	1020.72	1401.26	1815.68	1595.2	821.81	1115.99	1152.35	927.67	980	1783.23	1054.98	1288.01	1675.8	1471.03
Ta7DL2917	1255.02	863.62	843.19	631.92	971.35	840.79	763.66	871.27	1002.67	1855.02	1817.18	1309.61	724.35	922.44	688.86	755.88	823.29	1109.88	1128.03	1597.6	1112.64	827.48
Ta7DL3267	1254.56	1699.86	914.14	689.95	982.02	589.12	725.91	598.11	648.15	1960.96	1604.56	1365.19	286.48	600.72	433.39	198.69	249.8	1185.7	569.37	1563.34	1271.52	1381.47
Ta7DL2016	1231.88	941.04	1537.87	1439.46	938.6	958.27	1363.57	1634.97	1569.13	1778.7	1042.43	1678.99	1155.95	1198.3	1336.81	1533.78	2219.98	758.86	830.56	1809.16	1454.57	1556.38
Ta7DL3027	1227.3	17.17	0	2.31	6.64	0	5.47	1.46	13.65	81.69	281.47	688.65	0	5.43	2.37	0	0	39.73	3.58	1.48	5	0
Ta7DL0871	1224.06	915.41	1748.82	898.78	885.88	608.6	875.92	811.79	1060.91	1768.57	1269.88	1446.09	544.56	987.03	1240.74	1442.35	1256.57	1417.68	1218.67	1100.97	1006.23	890.6
Ta7DL2111	1223.34	423.84	0	517.59	366.92	37.62	169.71	892.76	470.13	174.72	620.45	447.73	35.03	16.88	134.54	15.66	21.67	1614.36	650.15	435.85	727.21	2640.01
Ta7DL0086	1221.54	2703.41	5032.6	415.79	1814.99	6821.48	1223.78	1212.65	1305.34	228.94	539.31	801.53	3306.94	3375.71	3411.93	1783.28	2538.19	2170.01	8743.86	186.67	554.27	1129.76
Ta7DL2643	1219.6	2606.24	3470.23	2542.18	1769.77	1412.29	1708.13	3950.42	2147.17	578.42	711.61	904.88	1796.04	1614.3	672.85	2033.83	801.91	2795.61	3194.25	903.36	792.72	1905.67
Ta7DL3145	1211.1	1359.37	1328.79	647.8	682.97	528.02	1106.97	925.22	1083.65	984.41	1511.64	1037.53	509.62	728.44	782.46	1215.04	1419.03	1299.76	1039.91	1439.45	1082.9	1330.62
Ta7DL3321	1208.92	1348.49	415.27	300.45	371.01	461.14	738.68	728.81	715.83	642.49	869.8	928.5	914.39	1169.51	961.68	1515.59	2102.67	1700.87	1499.5	610.33	589.28	540.23
Ta7DL1823	1208.37	976.09	1155.54	2467.72	1435.83	216.25	2035.82	1586.08	502.8	1102.09	872.54	573.08	964.38	975.72	1130.32	782.82	0	0	788.05	2613.85	1429.43	176.29
Ta7DL0476	1203.89	3047.88	1190.28	495.73	954.98	1005.82	1362.32	1450.43	1224.47	1290.33	1566.42	998.87	1188.42	1624.31	1449.32	725.08	844.45	1900.42	1180.05	1090.9	1830.42	1485.67
Ta7DL0826	1203.11	111.9	5.31	1787.27	800.94	1.73	838.05	265.59	958.94	830.36	892.8	90.37	21.61	9.99	0	2.31	0	612.32	322.27	1416.57	1418.94	153.51
Ta7DL1137	1196	470.65	872.11	272.45	404.9	933.91	1039.15	620.28	620.01	438.16	366.29	298.32	496.02	919.86	945.7	1419.78	1345.94	1081.92	977.4	222.68	698.78	305.41
Ta7DL1899	1189.73	1503.96	119.39	286.95	690	1097.71	1401.65	610.95	502.52	578.03	379.4	299.39	564.35	1358	551.21	1057.9	1158.38	1031.14	357.47	481.99	751.17	431.73
Ta7DL0349	1184.99	174.81	166.1	275.68	496.53	331.01	823.43	745.31	1013.56	614.64	1348.72	169.87	256.83	267.53	337.33	263.2	281.81	1119.41	1081.66	539.46	737.01	769.28
Ta7DL3316	1170.82	627.29	1062	411.01	1016.66	2138.03	874.05	1544.39	958.25	396.94	1123.76	1924.74	1571.43	2390.79	2654.33	1881.73	1737.12	1572.5	982.66	819.77	2143.28	3435.54
Ta7DL0576	1170.35	727.86	763.06	833.28	597.49	320.14	366.42	1691.85	592.31	417.82	965.28	811.44	322.96	470.34	437.33	1130.16	275.73	629.95	195.29	794.65	2730.41	9327.85
Ta7DL2150	1170.09	461.24	487.07	2111.94	1236.02	388.47	293.65	71.1	120.43	788.72	986.83	822.44	684.51	703.84	371.94	999.17	758.95	517.5	490.54	905.21	948.31	1034.89
Ta7DL2685	1157.48	295.3	263.27	777.78	819.38	375.53	750.44	2535.85	1060.59	709.21	844.08	1341.06	820.26	1269.43	2032.06	4696.3	2807.52	1148.62	3525.45	369.87	1777.01	667.42
Ta7DL2162	1154.24	267.38	34.46	383.05	1089.95	4447.13	213.62	202.8	233.91	179.49	227.04	413.23	1000.04	2042.69	1881.12	1613.63	1768.05	266.21	189.95	697.14	792.48	1523.85
Ta7DL3809	1152.78	5117.11	31.36	13.1	5.01	80.31	9.29	33.92	13.98	38.11	38.09	85.91	12.91	18.66	54.67	1650.8	2225.76	22.81	69.86	26.85	20.75	15.23
Ta7DL3034	1151.63	21.25	0	0	0	0	2.24	3.62	6.9	81.82	231.91	582.84	0	0	0	0	0	35.01	0	0	0	0
Ta7DL2926	1137.04	541.25	2806.83	2154.57	3842.54	373.65	1948.71	1381.73	3097.47	511.11	1894.31	8012.7	875.34	3040.54	639.24	730.1	901.26	3072.06	747.48	3834.76	10214	590.85
Ta7DL2953	1119.14	81.65	0	11.11	10.69	58.95	9.86	15.46	12.36	47.93	27.71	1558.07	70.6	116.49	597.34	493.63	539.11	0	24.89	8.89	42.57	73.32
Ta7DL0229	1112.96	1929.93	1170.36	316.66	403.96	553.34	232.26	136.29	222.76	407.08	698.16	276.26	35.13	169.57	246.14	438.3	576.89	140.05	89.96	255.53	823.01	229.8
Ta7DL2244	1110.48	3624.48	1518.22	830.47	1451.17	1053.98	1811.77	4035.47	2741.89	1975.74	1676.02	1040.91	1621.45	974.38	489.75	891.96	535.46	3735.14	1174.57	2414.13	1491.13	1067.13
Ta7DL1747	1107.74	102.51	20.03	131.67	360.54	446.98	685.3	182.23	319.31	307.9	129.72	655.15	240.79	815.63	285.14	469.29	585	190.58	1552.29	174.36	368.35	235.26
Ta7DL0953	1093.14	724.28	5236.87	212.11	364.61	742.75	347.97	670.48	475.94	549.37	1214.52	1115.18	777.25	298.52	1538.64	634.92	930.43	302.57	2156.13	582.37	772.48	491.81
Ta7DL2635	1084.44	225.66	427.75	338.73	194.04	231.9	282.01	232.49	224.04	966	585.97	444.81	135.35	104.81	54.03	70	69.13	246.51	229.65	460.18	441.19	435.05
Ta7DL2405	1082.64	1786.52	287.27	514.27	602.24	415.22	1595.46	649.86	728.79	2066.26	1060.3	1109.29	350.25	570.5	641.75	469.84	662.63	950.18	840.13	1673.09	954.89	832.86
Ta7DL3840	1082.17	59.12	4.33	32	7.65	0	226.59	327.07	693.31	23.93	111.42	579.89	12.14	4.03	1.3	1.86	0	689.71	689.48	50.56	34.5	1.54
Ta7DL0877	1077.01	803.16	717.16	977.28	1190.37	1070.16	1125.46	734.12	1305.9	1698.79	2466.24	2043.74	838.14	367.24	752.12	403.23	339.42	1093.31	1111.18	1187.6	2783.69	650.72
Ta7DL1971	1076.39	716.55	1082.42	491.85	511.02	429.16	704.77	743.24	674.73	871.43	1329.13	813.02	342.41	499.95	510.14	491.11	503.17	847.46	589.75	938.41	946.91	725.94
Ta7DL1082	1072.51	1390.2	754.96	757.07	576.69	481.9	1075.51	949.86	999.53	947.21	1125.6	781.98	373.72	731.25	564.25	585.46	692.94	779.17	577.51	1070.7	1132.45	650.58
Ta7DL2054	1067.49	1261.73	741.66	909.87	551.9	631.12	455.98	404.13	401.63	444.16	592.29	568.82	418.8	740.41	919.53	723.22	614.18	650.8	626.59	484.94	492.74	604.51
Ta7DL2502	1061.65	731.03	1612.61	340.11	426.46	143.26	1007.05	643.12	505.63	2527.49	1766.54	866.48	32.41	482.07	525.5	286	505.66	882.68	524.83	1458.17	1314.81	861.04
Ta7DL2012	1054.13	84.87	124.26	273.12	27.41	78.65	28.25	98.54	39.73	3.96	32.74	232.16	92.92	244.47	122.55	195.84	123.43	80.46	37.78	8.58	34.34	37.66
Ta7DL0548	1052.28	794.84	627.39	1418.39	952.37	503.24	588.12	1482.22	715.94	819.95	550.91	743.17	331.22	454.92	196	1079.08	193.15	742.26	912.81	1024.96	1786.18	527
Ta7DL1510	1045.18	111.74	5.69	156.48	298.09	344.05	521.69	108.46	471.8	1226.33	947.25	65.98	57.67	102.23	22.98	1.83	14.95	43.15	64.43	313.54	872.18	140.07
Ta7DL2344	1044.42	1061.5	1382.25	518.54	710.33	609.85	922.33	495.08	557.02	1563.13	1014.36	865.26	325.78	882.64	615.13	785.51	786.71	793.79	496.7	1183.88	942.27	883.3
Ta7DL3299	1042.66	9.94	1.94	3.58	6.85	9.45	0	0	0.52	3.71	125.01	31.49	4.43	10.99	1.78	0	4.18	0	0	1.15	7.72	14.53
Ta7DL2665	1034.23	2470.57	244.38	513.84	436.81	1446.34	1111.69	1049.92	1088.57	482.41	1015.17	1073.86	202	1509.28	552.84	508.93	484.82	1636.74	1305.88	753.19	648.19	869.01
Ta7DL2260	1034.01	1950.01	1371.51	2255.51	1734.65	1317.85	530.27	670.63	401.67	465.68	656.76	748.89	1780.66	1471.46	659.18	5613.17	3736.37	692.54	576.93	585.88	1175.69	1492.42
Ta7DL2173	1030.18	597.7	927.44	2547.77	1473.36	1018.02	2449.85	4058.92	2731.33	2662.05	3438.98	1355.09	545.87	3444.8	2298.82	1255.51	1710.74	7714.71	1196.69	2216.8	1649.16	1809.65
Ta7DL3555	1026.29	1286.56	404.77	128.65	115.25	43.97	195.71	360.71	255.27	340.55	190.25	228.25	37.16	226.37	199.26	169.89	173.08	194.66	202.16	235.63	341.27	130.87
Ta7DL2591	1015.53	624.87	502.12	904.02	658.07	767.46	667.75	739.35	760.58	805.27	826.71	1007.54	736.37	1108.69	1088.1	802.69	923.52	799.97	608.88	744.53	1035.54	711.33
Ta7DL0487	1014.97	2241.26	2209.17	3092.73	367.56	207.78	11138.2	1894.92	3992.8	117.63	778.01	6135.66	583.01	1303.63	1046.11	1160.31	535.96	6853.06	1261.42	727.64	454.5	374.12
Ta7DL1150	1006.69	353.03	139.6	8680.08	2822.05	1327.97	159.91	205.4	105.05	1037.42	780.88	1178.73	1592.72	1081.29	660.84	984.32	1682.11	192.39	62.02	1591.69	1126.54	3417.42
Ta7DL0679	1005.55	85.18	0	297.92	2458.37	6083.56	2996.79	2439.4	2931	266.86	487.86	377.28	1112.33	4883.33	2469.81	984.86	1090.92	3230.79	5210.53	118.02	296.27	271.43
Ta7DL0070	1004.91	1156.05	447.37	440.95	466.06	534.43	678.07	1364.79	1039.37	1180.65	1341.77	1325.77	516.69	1042.33	2028.74	455.35	454.14	1715.26	582.72	946.24	1180.04	1350.96
Ta7DL2505	1001.89	1074.81	1197.05	629.86	1009.55	733.76	872.15	636.14	1009.68	1143.11	1056.11	1118.57	872.21	1201.06	1050.25	1736.07	1951.84	1751.78	1810.65	1618.1	721.37	797.05
Ta7DL0814	1000.08	2297.43	132.35	843.64	625.15	862.09	891.53	1503.82	898.22	315.91	922.11	1012.88	467.06	1353.34	5482.97	2606.47	3349.88	1242.84	1066.75	1143.38	1012.74	1800.95
Ta7DL1447	994.19	979	982.51	546.34	538.18	189.18	886.19	915.46	941.61	954.79	1733.56	803.73	610.03	341.09	827.63	496.33	383.27	1653.61	1068.78	865.29	939.87	2092.7
Ta7DL3582	986.81	5396.44	164	328.19	598.38	4946.45	238.17	734.35	67.38	693.41	327.56	720.27	56.86	112.74	25.75	6117.85	2449.1	0	2478.71	146.92	144.35	90.85
Ta7DL2992	984.16	719.14	108.74	259.02	2207.67	5411.81	69.07	677.45	192.64	335.39	560.21	1066.97	3194.88	2825.45	5078.4	15757.9	13465.3	229.63	802.11	296.22	607.33	494.99
Ta7DL1152	982.91	442.95	371.95	1116.62	2549.97	5013.27	2100.33	4190.72	3263.54	620	1915.52	1096.86	1475.36	3876.47	2757.9	3839.01	2834.04	3289.95	2096.63	1461.48	2074.04	2311.8
Ta7DL0702	982.13	758.32	43.38	192.09	117.31	0	480.9	305.48	623.14	926.16	618.72	812.64	2.71	8.07	3.6	2.54	4.23	476.87	117.81	747.47	336.48	0
Ta7DL0587	977.14	870.21	2021.49	544.28	516.37	580.06	490.95	715.39	614.18	514.76	789.98	955.57	1427.95	1181.91	1918.21	972.34	1020.28	1088.98	1141.94	718.8	710.76	722.11
Ta7DL2945	947.54	1029.03	2083.99	919.73	864.12	940.68	1472.4	1533.66	1143.44	588.39	834.73	1372.32	1228.6	2459.07	2369.1	1894.35	1786.86	1832.82	1277.6	769.91	1219.29	1615.78
Ta7DL1651	941.43	680.35	371.88	699.18	822.21	1255.65	808.28	559.63	682.13	889.86	961.53	1337.99	873.48	1295.07	1466.04	939.38	1129.91	951.6	621.67	722.03	1232	1733.39
Ta7DL0888	941.01	3501.21	254.86	6911.48	2732.55	67.71	1930.72	585.84	2108.52	3165.56	6486.58	369.49	34.05	49.18	562.83	141.8	48.67	1260.25	736.26	8548.36	6520.69	231.05
Ta7DL3835	938.45	924.3	29.16	1855.76	1153.39	62.21	1525.59	1033.41	1875.22	3055.01	587.59	728.86	70.16	272.11	121.99	266.97	233.42	2384.04	860	1844.44	616.67	202.59
Ta7DL1845	937.87	6009.13	0	9294.64	4171.17	0	5.48	5.93	2.86	3.24	859.91	882.72	516.74	194.92	32.9	42.15	25.84	0	0	1329.49	704.48	315.32
Ta7DL0004	934.79	511.26	1146.6	109.93	324.77	1030.61	79.41	755.63	166.36	69.24	562.13	628.05	902.66	391	122.82	209.2	192.46	94.09	116.65	273.04	428.85	95.55
Ta7DL3625	927.3	1386.17	553.84	432.34	328.89	1000.16	1287.2	2072.29	1303.82	459.12	629.01	712.91	352.42	2380.37	1068.05	600.86	306.62	1566.03	645	501.83	584.75	516.94
Ta7DL2846	905.1	568.68	257.64	2621.09	1315.82	434.45	867.21	398.69	653.83	854.72	644.37	2819.29	426.8	503.82	513.78	450.59	529.45	570.15	488.38	1183.65	836.29	1165.14
Ta7DL3610	901.36	4335.12	257.81	165.39	161.65	12.76	131.16	183.07	147.69	409.01	323.15	482.57	8.45	45.02	54.71	86.64	110.84	140.45	72.87	265.37	111.75	202.8
Ta7DL3608	901.36	4335.12	257.81	165.39	161.65	12.76	131.16	183.07	147.69	409.01	323.15	482.57	8.45	45.02	54.71	86.64	110.84	140.45	72.87	265.37	111.75	202.8
Ta7DL2985	899.05	125.3	22.59	93.46	69.57	2.74	4.6	6.56	3.85	93.5	602.15	384.11	25.59	151.91	59.5	76.97	111.07	0	4.07	359.19	269.1	3.02
Ta7DL0726	897.83	200.84	29.65	507.99	205.41	527.42	34.28	35.31	44.98	251.62	343.48	67.16	91.06	53.4	9.35	20.2	32.84	39.64	33.04	234.05	142.3	73.73
Ta7DL0337	896.73	157.8	0	9661.89	14092.6	17158.5	4.44	17.21	2.46	462.73	1431.84	1932.38	12438.9	5687.01	3075.4	2441.5	3485.81	0	0	445.65	1801.34	11220.3
Ta7DL3846	888.6	30.23	14.18	13	3.11	0	222.47	248.09	517.11	18.03	60.25	416.28	5.32	2.63	0	0	0	670.38	612.9	45.7	37.45	0
Ta7DL2483	885.17	170.26	0	9503.15	10000.9	10095.6	28.68	5.31	5.34	533.28	1412.46	1333.99	7921.48	6576.7	2362.05	3555.64	2430.36	0	16.82	468.72	840.12	8346.84
Ta7DL1189	885.12	527.88	732.33	3150	2458.53	2605.9	490.74	368.37	484	612.36	770.38	1007.28	8260.23	2417.36	1319.91	4102.54	3932.1	793.79	1206.97	921.08	721.82	1349.01
Ta7DL1557	884.95	925.43	1946	392.74	669.65	389.95	645.39	699.89	504.3	1007.74	1033.33	1122.82	619.22	54.95	0	46.64	0	0.16	342.96	1063.82	1013.27	736.83
Ta7DL2114	874.06	332.98	0	388.09	269.71	25.89	122.01	632.14	331.07	107.36	428.4	347.79	25.25	26.91	92.83	5.9	12.09	1177.35	490.75	341.99	531.88	2183.02
Ta7DL1315	873.01	858.88	433.65	342	453.94	703.93	739.72	414.38	447.62	838.13	918.79	738.92	357.81	474.69	398.02	245.53	392.87	603.01	652.8	616.85	774.69	348.39
Ta7DL2081	872.13	5838.94	163.58	1399.22	449.79	381.9	1380.34	990.02	480.93	517.49	794.15	694.96	495.39	596.73	528.02	168.21	196.62	769.39	375.88	635.43	522.57	1003.7
Ta7DL2321	871.95	635.14	262.17	1087.97	589.5	347.27	651.12	526.88	730.78	892.98	887.6	732.09	559.56	518.73	459.14	276.57	311.7	1168.47	683.5	809.47	655.61	624.91
Ta7DL1686	861.06	854.77	943.94	393.8	486.41	596.32	580.14	963.19	725.61	641.45	872.34	1098.64	742.76	1305.59	2415.16	1723.47	1622.73	1787.26	1438.27	558.96	749	989.94
Ta7DL2498	848.56	1493.3	5844.95	545.61	1007.71	598.8	1238.25	1007.55	1035.18	1311.81	774.12	972.77	403.41	538.17	521.78	333.24	408	1448.35	896.08	1572.84	1157.65	537.86
Ta7DL1069	847.12	1131.71	748.24	311.69	372.92	814.83	644.34	730.15	736.75	420.08	416.17	444.53	300.52	544.45	470.82	1002.67	918.79	890.57	874.68	302.95	908.22	664.81
Ta7DL0957	845.2	669.07	573.85	794.96	905.33	228.82	952.18	610.83	862.86	1258.53	810.3	787.95	351.97	365	298.66	287.29	357.4	911.3	986.15	1407.63	629.74	412.85
Ta7DL2487	840.71	791.47	1744.02	190.18	335.2	1114.32	410.02	325.78	257.77	477.24	319.65	831.34	573.81	1038.02	2865.1	2769.83	2955.51	374.99	457.73	291.67	634.9	621.91
Ta7DL0529	832.79	151.33	886.47	247.12	510.94	727.24	457.92	720.99	389.15	329.76	812.49	870.4	492.21	789.42	2012.61	1449.11	1774.51	546.48	1264.81	482.44	688.97	727.52
Ta7DL0269	829.3	675.42	1510.45	812.66	1137.73	384.01	991.75	603.43	712.05	900.24	387.15	771.58	349.62	358.74	246.26	432.18	456.3	690.4	444.69	1435.89	590.11	598.53
Ta7DL2172	826.75	1812.76	562.2	320.22	389.25	504.38	405.08	450.29	489.37	912.78	845.92	777.4	351.01	1193.46	669.89	954.84	956.35	937.38	980.95	572.05	449.67	427.82
Ta7DL2797	821.73	186.11	147.99	1020.29	390.98	272.75	160.1	177.37	184.94	120.38	369.96	442.66	1001.05	702.22	417.01	358.31	507.4	310.75	197.85	139.97	304.59	1150.7
Ta7DL2255	818.59	468.46	8.51	455.47	367.74	46.18	661.71	166.09	418.67	673.43	1044.87	310.01	162.76	135.41	41.55	53.87	43.76	676.66	605.54	703.96	510.81	273.47
Ta7DL1309	818.23	483.34	1310.88	253.7	421.68	512.28	287.04	459.54	397.28	706.63	458.93	591.32	351.33	833.6	762.49	952.08	1103.9	389.03	542.57	344.67	516.71	403.76
Ta7DL1521	812.05	268.27	1521.9	700.34	327.22	397.14	255.14	709.65	197.22	260.45	130.99	305.2	1345.42	539.8	218.9	621.75	180.03	574.04	515.64	276.35	277.68	351.38
Ta7DL0270	810.85	754.86	1059.39	215.62	373.06	321.49	607.51	413.24	427.3	1103.31	572.11	851.17	172.38	406.95	401.29	295.48	344.71	436.18	257.43	828.33	529.44	379.36
Ta7DL1377	803.81	758.5	196.27	737.41	543.28	44.86	224.13	123.16	110.18	1071.25	978.3	555.4	217.79	79.88	49.9	45.35	61.81	161.91	141.66	1226.58	485.04	296.05
Ta7DL1749	800.45	838.33	54.61	1039.02	820.86	324.44	410.21	592.62	746.13	1046.23	1510.45	638.12	233.18	1169	944.98	802.9	564.78	753.74	331.29	438.41	1064.11	692.32
Ta7DL1999	795.26	15.3	1.28	0	0	0	1.4	3.71	2.74	256.45	288.73	211.68	0.98	2.67	0	0	0	0	1.75	0	0	0
Ta7DL1680	793.16	647.03	833.09	459.98	550.06	654.76	997.86	942.78	940.14	604.24	755.21	1006.26	593.99	1111.1	829.55	1655.29	1818.07	1037.08	1643.7	438.95	572.89	493.68
Ta7DL1911	784.78	24.32	0	5.49	0	1.16	0	2.75	0.63	289.42	586.92	680.79	0	0	0	0	0	0	0	22.6	42.6	11.44
Ta7DL0965	780.02	1472.37	1662.03	529.51	532.25	573.81	812.82	744.66	615.07	927.15	770.33	919.63	605.13	1181.15	1163.06	1076.43	1224.39	1090.92	618.79	887.85	862.02	807.42
Ta7DL3449	777.84	495.79	411.34	453.57	574.62	336.37	823.56	2019.81	1677.72	312.23	1276.21	836.23	344.44	409.14	1056.57	676.75	280.3	1802.36	984.77	549.24	1504.65	3703.52
Ta7DL1671	773.21	696.01	6.09	527.01	402.8	11.72	784.81	987.65	1809.72	1731.24	326.46	389.87	44.4	322.94	213.86	152.95	195.56	2807.66	1660.48	1057.94	442.8	19.42
Ta7DL0423	769.73	18.17	0	199.94	548.35	254.29	206.02	115.51	32	20.15	64.44	321.46	6604.35	848.51	10368.1	160.6	471	0	2551.98	167.76	249.05	294.13
Ta7DL2927	768.45	175.35	1969.77	1712.71	2678.72	402.7	1470.17	979.25	1945.12	346.68	1266.38	5335.39	467.52	1249.41	374.37	214.1	188.93	1412.69	372.57	3067.57	7555.05	273.4
Ta7DL2429	762.81	438.45	646.56	457.5	222.69	241.9	643.95	259.02	333.78	237.78	430.95	301.6	109.91	124.99	29.15	205.55	61.69	578.68	1461.83	342.07	173.97	230.39
Ta7DL1227	760.23	576.35	1525.42	601.24	878.09	389.05	1142.22	767.76	1081.72	998.89	810.42	881.24	556.36	538.94	579.94	317.73	315.34	819.45	936.36	1280.96	869.77	488.41
Ta7DL1449	751.74	915.96	949.21	248.5	384.88	427.7	465.82	364.95	348.91	609.85	627.05	767.43	415.74	598.59	911.24	848.07	783.88	977.86	778.27	472.29	611.34	644.29
Ta7DL1706	746.92	1649.72	20.14	15.87	15.18	237.6	42.19	76	16.47	32.97	162.54	1314.1	60.79	27.23	262.44	430.3	178.29	0	45.67	32.18	53.3	58.41
Ta7DL1383	746.28	679.71	117.33	550.19	410.51	13.16	381.21	212	332.19	993.69	1285.84	745.75	70.22	81.73	49.48	64.17	115.87	693.88	476.58	874.17	607.81	1016.75
Ta7DL1781	734.02	468.02	562.58	1178.52	436.68	313.01	1244.76	2107.68	665.25	367.54	615	588.02	420.23	956.36	3314.58	2050.61	2347.27	1335.86	840.04	626.8	2655.76	418.83
Ta7DL3093	730.82	515.96	359.01	372.4	684.27	314.85	407.91	241.3	337.85	350.68	642.86	383.85	1440.53	1874.83	534.54	477.66	265.29	536.92	495.51	348.38	484.25	357.72
Ta7DL2203	729.9	197.72	1253.42	358.49	225.17	245.78	688.25	743.66	1044.65	324.12	498.21	574.99	323.95	437.41	1361.02	310.39	308.41	737.79	832.39	200.82	510.21	208.48
Ta7DL3094	729.06	1259.2	2394.76	131.51	272.95	427.35	543.27	625.44	596.84	783.55	588.43	761.88	248.42	650.11	898.08	904.32	1335.04	411.23	550.65	635.98	608.31	356.84
Ta7DL3568	727.95	524.03	167.92	2857.98	1648.51	1312.8	141.07	188.82	95.23	345.26	455.38	483	2169.39	740.93	603.15	946.48	975.31	117.63	311.79	372.61	556.67	1498.64
Ta7DL0262	726.59	448.66	114.96	1051.34	2536.84	623.54	352.07	1249.01	792.43	1179.4	1999.64	1413.37	1790.56	2340.29	1585.38	882.31	687.77	445.73	169.44	2114.48	3015.15	4432.27
Ta7DL1893	724.47	113.9	250.39	5484.31	4267.86	4447.09	37.97	42.65	26.53	250.57	567.51	595.82	5651.03	1229.6	1055.34	917.67	1143.06	0	24.48	652.38	690.38	2227.84
Ta7DL1295	723.91	1030.6	2237.2	474.73	447.29	519.78	503.33	396.07	351.61	860.65	478.4	916.94	273.57	636.97	556.14	471.79	581.19	338.13	228.59	642.91	669.24	580
Ta7DL2059	716.24	746.95	233.42	448.97	702.86	394.52	781.68	672.83	654.23	1370.03	1257.01	1180.79	700.05	602.38	748.34	290.78	413.78	1306.09	854.49	1341.59	972.89	938.37
Ta7DL1487	711.99	874.41	1868.36	259.36	502.52	521.53	430.35	469.81	413.15	885.74	593.54	861.84	441.95	660.63	788.2	994.81	1335.64	478.22	521.2	653.55	553.48	622.12
Ta7DL1533	708.98	496.17	182.56	418.1	317.52	268.75	945.68	1033.09	1130.86	795.93	1296.38	265.52	32.78	72.44	478.12	304.17	256.51	699.22	981.98	1039.72	1222.36	426.35
Ta7DL1532	708.17	332.84	2716.4	207.09	272.91	647.81	360.55	1043.92	572.21	141.84	401.9	486.5	491.22	1060.74	2477.82	1562.41	1215.04	725.7	1435.64	178	351.29	525.82
Ta7DL0776	704.33	635.37	1313.14	449.55	558.42	512.23	525.99	437.48	471.28	639.45	614.96	702.66	365.69	801.53	690.27	1135.81	1006.67	466.46	388.08	509.83	622.58	647.38
Ta7DL0072	701.87	935.4	2110.13	1740.14	1510.79	1887.78	806.27	728.73	771.01	961.23	1021.07	990.53	4213.72	1319.03	1028.9	1035.93	1507.49	1063.06	465.57	1120.45	1106.69	1134.54
Ta7DL3177	698.8	1275.83	2501.85	461.95	594.02	353.13	776.17	543.38	703.02	1242.85	638.18	822.32	339.91	594.25	624.04	558.81	584.16	853.86	964.8	944.03	664.42	578.61
Ta7DL2018	698.76	206.19	16.51	1680.53	819.38	0	1666.65	1182.25	1959.11	826.23	2266.5	195.38	8.1	4.34	6.04	12.62	0	2451.89	813.49	1305.35	1376.21	175.72
Ta7DL3416	688.29	390.55	602.75	233.3	277.44	167.51	771.35	627.57	750.37	448.29	720.62	551.46	260.95	346.79	171.39	193.29	135.8	989.25	853.77	563.43	664.95	228.83
Ta7DL2215	687.84	53.7	5.24	4378.55	521.75	12.75	8075.23	3451.17	5473.01	329.01	1534.22	786.3	301.49	926.53	1161.56	288.88	396.77	14123.8	2658.96	2026.86	1640.69	319.5
Ta7DL2099	687.72	389.49	4.48	81.8	70.51	8.67	598.03	486.9	1422.12	65.41	97.81	259.51	6.66	13.7	97.83	9.82	0	918.13	602.95	83.51	174.07	133.74
Ta7DL0105	684.62	1050.97	603.96	364.12	352.34	60.88	226.06	661.52	694.08	724.42	806.39	288.26	81.26	330.39	77.34	214.81	171.8	141.55	774.11	342.61	281.9	13.42
Ta7DL2439	681.43	419.87	543.94	479.21	596.12	579.86	667.19	632.75	566.06	497.32	1014.76	705.63	564.91	556.34	458.82	605.95	548.35	687.43	955.48	636.95	890.14	953.34
Ta7DL1740	681.28	607.93	363.7	377.51	551	252.88	428.35	286.46	466.92	1058.7	800.65	652.13	422.69	558.31	351.73	251.2	280.14	866.97	563.85	844.48	398.97	360.22
Ta7DL3794	677.15	713.42	322.79	574.63	425.04	471.31	322.99	456.76	330.85	600.36	778.14	767.39	498.67	1291.29	1415.48	1276.02	950.2	828.9	448.94	505.88	666.92	919.82
Ta7DL0007	667.56	528.11	754.14	253.98	256.55	299.2	443.51	424.78	448.96	841.94	911.55	663.61	150.36	329.06	444.04	241.04	219.72	609.91	327.79	501.32	566.21	465.66
Ta7DL2189	664.67	380.37	256.9	610.57	564.09	95.14	711.9	381.34	303.66	731.36	840.73	415.3	166.96	143.54	96.45	65.26	50.94	83.83	104.11	1045.61	566.46	826.04
Ta7DL1043	664.06	210.92	116.19	4334.4	3088.48	2415.27	131.65	218.78	114.55	400.2	652.77	720.9	1632.52	1100.7	473.07	819.82	997.11	62.13	61.37	522.05	717.23	2643.63
Ta7DL2373	663.98	0	0	523.14	645.97	3.27	374.69	160.73	175.83	1139.94	405.73	31.29	78.59	396.56	69.71	47.05	27.29	441.07	495.74	1295.08	793.81	0
Ta7DL3014	663.81	244.78	360.06	2021.71	1711.02	1822.62	341.97	475.1	388.93	554.89	526.63	814.07	2209.53	1001.25	375.85	337.85	265.27	159.59	56.29	450.85	635.8	1671.48
Ta7DL2205	661.38	1363.14	127.61	137.47	184.84	147.77	397.8	694.26	846.91	337.51	396.73	261.36	52.59	41.09	179.88	54.21	63.33	425.23	796.59	358.45	765.16	259.78
Ta7DL1927	660.04	527.56	765.47	420.37	358.25	256.73	354.72	332.51	383.46	596.84	660.26	749.71	315.43	404.22	428.02	302.31	295.36	635.26	418.05	537.71	466.27	587.16
Ta7DL1915	649.39	676.79	1362.93	398.17	365.27	468.22	577.79	564.78	457.48	525.22	567.21	729.94	451.5	556.8	603.51	622.33	661.27	609.18	537.3	498.98	699.8	709.76
Ta7DL2457	647.87	783.31	683.29	139.37	181.67	371.5	460.78	526.25	287.04	376.83	456.83	439.28	230.07	643.58	590.15	701.42	646.84	844.87	997.74	255	558.68	541.29
Ta7DL2991	642.74	209.54	971.44	542.71	478.42	1002.3	748.81	644.76	868.21	293.64	534.24	804.1	1011.33	1730.4	2252.13	2187.89	1602.34	1637.25	1328.76	372.86	792.95	1286.51
Ta7DL1602	641.21	362.9	551.95	437.93	426.21	98.79	533.86	436.82	405.72	845.43	409.14	499.32	159.71	178.97	251.5	42.98	95.76	854.57	201.57	605.66	489.87	343.69
Ta7DL1554	638.89	473.54	595.17	244.65	401.31	472.49	587.25	554.5	598.93	525.24	816.04	619.35	507.94	586.91	565.13	622.48	572.21	722.9	816.77	461.25	820.3	823.48
Ta7DL0843	638.49	91.47	31.25	327.12	228.35	6.52	261.6	97.17	181.27	648.87	1043.54	219.17	76.28	30.3	12.48	7.43	0	349.02	252.03	378.76	196.83	54.91
Ta7DL0438	638.4	379.08	2597.34	548.3	589.19	206.54	187.33	303.84	268.82	748.4	683.73	811.15	251.51	445.92	305.29	276.75	296.08	269.19	367.69	676.02	488.29	284.41
Ta7DL2500	638.39	831.5	1156.29	328.43	496.35	268.02	380.32	662.55	608.84	1004.73	817.8	654.14	221.8	651.13	759.66	558.4	594.78	659.5	388.39	653.47	744.81	397.16
Ta7DL3415	637.43	240.79	205.23	171.37	491.85	493.98	313.04	221.06	226.38	562.42	502.51	306.34	439.56	482.08	379.47	245.07	263.29	274.4	322.45	270.89	483.36	334.23
Ta7DL0633	637.22	436.25	466.99	772.77	792.76	601.1	689.62	623.08	472.76	713.12	590.27	794.6	549.49	273.16	279.23	157.72	139.15	131.51	180.2	920.81	818.5	620.35
Ta7DL0277	634.5	1231.07	723.03	176.02	254.22	220.1	315.51	242.2	239.47	662.02	458.37	590.38	270.31	371.11	309.9	231.68	268.14	437.01	350.93	466.2	386.11	407.44
Ta7DL3377	632.63	829.33	366.75	135.16	209.15	183.09	273.59	272.92	236.72	251.15	412.55	600.3	252.17	257.97	273.36	537.11	544.68	499.85	905.77	216.78	357.3	388.62
Ta7DL1534	632.62	464.44	830.35	484.21	402.1	325.51	835.73	951.87	1038.28	908.42	1033.95	723.04	365.24	393.82	473.16	203.37	235.95	915.08	555.9	1019.57	544.25	460.5
Ta7DL2351	629.69	108.19	344.23	219.09	984.8	346	301.46	322.57	745.38	342.07	342.93	128.33	309.46	72.85	224.76	151.4	92.5	121.61	1213.03	220.18	746.84	299.97
Ta7DL3311	629.58	525.37	411.41	379.76	463.15	287.13	429.2	366.12	444.54	504.76	503.75	616.13	482.98	551.35	722.7	595.39	479.01	599.9	1215.95	466.79	448.94	396.62
Ta7DL0464	629.12	1048.48	893.42	267.73	386.59	540.45	456.53	513.81	431.38	484.22	578.3	750.14	542.19	654.18	813.55	1026.31	1367.46	379.66	444.76	478.2	570.69	627.38
Ta7DL2717	625.43	0	0	655.19	379.08	0	37.85	0	64.02	175.29	595.65	59.57	96.74	40.21	0	0	0	0	111.15	281.62	337.49	0
Ta7DL1801	625.11	458.34	483	425.25	442.73	342.52	541.68	625.05	584.56	620.6	815.1	589.79	612.3	390.5	358.07	326.6	419.38	621.5	582.3	845.6	887.85	659.78
Ta7DL0547	624.53	483.57	1156.41	809.94	3709.46	1735.03	439.94	786.49	695.59	555.36	483.1	681.93	4259.23	10898.4	4115.84	8784.73	10624.3	287.64	470.5	495.63	545.01	395.58
Ta7DL1334	622.28	126.28	214.76	2939.91	5190.94	8658.9	124.08	233.33	131.44	367.14	669.61	1195.55	8499.61	3395.75	1776.31	2553.22	3265.61	153.16	170.57	353.31	1265.77	5602.86
Ta7DL2646	616.67	1324.29	1737.17	1466.33	971.69	706.94	711.81	2169.86	1032.49	306.69	532.59	475.42	1354.63	398.7	57.31	222.29	69.33	140.27	266.63	453.98	375.54	959.48
Ta7DL2327	614.76	530.97	152.95	119.27	219.15	161.32	303.16	476.26	195.15	237.78	590.7	563.03	117.7	192.78	606.56	488.28	1036.89	308.13	1274.19	373.04	612.86	498.79
Ta7DL0132	612.22	573.06	766.49	893.98	1107.71	1350.08	381.51	352.01	293.19	634.42	665.26	787.57	1453.86	1167.76	724.21	761.67	1065.1	215.32	238.97	533.82	815.46	1603.98
Ta7DL0489	609.56	85.43	1046.98	47.55	133.04	387.92	126.67	281.53	87.98	182.83	210.33	508.53	1390.68	222.45	202.47	2816.98	1082.06	326.58	499.35	36.67	226.32	197.36
Ta7DL2191	608.44	450.78	437.54	370.57	253.64	287.87	657.07	768.9	634.21	479.15	567.32	622.7	236.02	488.4	755.79	514.86	636.65	890.45	1073.95	680.92	671.18	727.1
Ta7DL1581	599.03	1435.41	558.03	128.11	440	1285.22	446.73	721.64	760.38	192.96	243.89	291.97	94.38	238.43	242.7	135.97	175.9	281.4	737.91	184.4	698.98	511.46
Ta7DL0831	598.59	2470.26	729.44	248.47	415.43	651.48	131.57	472.14	170.75	533.12	447.8	1090.72	788.13	1473.79	3794.05	892	1393.7	554.84	333.44	292.8	917.53	1441.5
Ta7DL3206	598.27	1116.19	994.89	327.65	407.44	599.21	584.04	648.47	552.62	622.18	676.96	624.19	627.06	625.89	645.66	434.44	523.42	598.98	548.44	574.01	617.59	755.68
Ta7DL1588	593.3	501.57	863.96	825.48	1502.05	1092.59	2436.95	1851.93	5045.76	476.83	538.11	974.69	1410.49	654.69	731.59	632.82	545.49	913.2	936.93	1263.25	753.03	789.75
Ta7DL1958	592.92	1369.58	911.35	233.01	621.56	1432.86	275.16	499.7	317.71	510.66	567.65	683.14	829.38	513.38	906.83	574.06	649.95	442.92	801.45	608.15	555.02	593.19
Ta7DL1120	592.81	121.71	18.85	3561.91	1353.46	229.42	106.43	51.31	70.2	1499.83	3944.18	916.62	1079.33	204.87	2471.96	37.87	68.87	91.05	15.43	2059.71	5385.66	184.1
Ta7DL1729	592.67	183.94	29.83	231.63	164.16	105.08	276.49	95.55	165.73	492.81	283.34	263.83	5.96	115.49	39.38	76.58	188.46	421.22	303.28	351.85	171.61	76.4
Ta7DL0499	591.63	663.12	1463.47	190.35	328.98	409.6	397.84	515.73	350.53	530.46	736.49	757.64	430.2	442.33	619.83	452.85	530.3	671.32	523.32	279.72	517.06	442.57
Ta7DL1538	591.63	698.76	700.62	270.74	329.97	314.94	315.31	309.49	223.62	322.95	354.47	495.48	401.44	659.12	638.39	1891.26	1656.33	360.2	369.77	280.11	395.54	443.83
Ta7DL2285	590.64	434.81	423.74	418.26	298.26	418.82	563.93	651.32	446.87	605.17	760.92	685.68	399.82	258.57	170	130.29	109.83	178.9	143.84	450.07	734.67	777.42
Ta7DL3467	588.57	928.55	1240.54	514.72	635.85	657.57	658.35	825.55	588.95	505.24	818.69	833.07	560.01	905.32	968.14	775.84	800.15	1105.77	743.29	653.85	1070.78	1758.18
Ta7DL0286	588.28	364.94	463.41	450.28	438.8	302.94	225.72	121.59	159.71	580.47	709.05	505.01	398.65	418.56	343.78	195.48	154.66	262.7	98.92	611.61	558.01	485.54
Ta7DL0066	588.09	233.98	67.37	881.67	1242.95	709.79	323.96	165.15	200.78	26.65	190.61	554.86	689.05	1196.44	1242.92	881.23	1329.83	437.3	1160.78	111.17	474.18	506.74
Ta7DL0069	583.78	865.39	665.51	175.11	312.66	508.41	318.43	321.18	259.75	494.27	507.68	668.18	427.23	701.7	805.54	1139.99	1105.26	416.26	536.93	376.9	466.5	514.67
Ta7DL3672	583.27	416.08	898.5	651.42	654.93	172.04	679.26	547.82	993.28	799.41	541.71	764.7	170.3	403.04	511.22	185.62	191.92	676.46	593.32	956.77	538.35	332.15
Ta7DL3309	583.01	372.59	788.44	747.97	1563.83	317.82	936.83	961.28	836.94	935.53	584.29	788.42	566.3	403.97	353.1	131.04	82.94	558.33	361.41	1811.69	723.68	575.72
Ta7DL2522	579.79	170.18	0	471.57	3329.53	1389.16	375.84	1494.59	3958.39	601.16	186.04	10.4	17.95	194.57	35.16	5.35	2.94	10.48	11460.6	231	1153.3	2.82
Ta7DL3729	579.26	1406.31	887.82	394.24	484.15	432	398.96	545.79	456.12	590.63	699.57	723.43	902.95	949.72	1121.89	821.05	891.86	609.42	679.39	517.88	514.14	660.68
Ta7DL3356	573.72	331.38	227.17	347.62	754.69	343.51	625.2	267.51	334.8	424.58	451.82	190.96	361.82	603.05	718.17	526.37	514.73	499.49	1561.01	345.58	776.46	403.37
Ta7DL1936	571.88	338.01	150.65	179.54	203.73	322.6	439.55	170.04	201.35	451.17	340.63	235	434.02	447.71	493.46	148.07	131.44	512.27	385.29	248.1	347.09	146.07
Ta7DL3386	562.57	168.81	13.84	12.77	50.61	48.15	18.35	131.36	18.14	153.83	180.33	82.54	15.05	30.85	43.69	329.57	369	122.47	24.89	177.96	23.61	31.73
Ta7DL3340	560.21	28.7	3.05	23.36	29.11	39.55	3.78	7.08	4.07	218.1	274.66	785.98	99.93	7.32	3.33	3.36	3.89	22.62	5.13	6.84	24.4	69.54
Ta7DL3402	560.04	381.18	239.96	296.44	400.64	288.65	501.09	416.43	493.73	475.42	478.29	420.33	275.26	562.09	442.4	623.49	507.07	489.79	542.71	447.53	388.92	420.92
Ta7DL0552	556.51	8724.31	170.09	297.24	459.19	74.81	392.47	361.75	510.75	807.14	896.23	469.08	136.11	254.71	111.69	187.83	192.53	556.21	449.19	886.51	391.24	312.63
Ta7DL0281	552.21	498.07	634.5	581.02	516.8	170.55	792.02	550.66	903.76	759.98	483.7	522.04	215.67	355.09	402.92	242.54	209.57	855.49	635.85	881.44	445.87	221.31
Ta7DL1222	548.66	84.83	36.2	198.23	98.88	0	4.87	17.09	8.8	80.41	861.54	80.37	3.36	0	0	0	0	38.7	0	47.43	59.58	14.47
Ta7DL1567	548.26	89.89	53.24	44.79	302.4	317.75	245.73	86.5	18.92	212.74	329.27	428.49	412.18	125.55	122.86	0	0	0	0	233.59	659.47	415.57
Ta7DL2253	547.02	960.79	23.27	200.65	566.63	1916.48	761.29	715.49	608.66	313.07	545.94	992.15	896.66	732.74	786.07	401.43	413.92	630.54	243.37	245.19	598.92	1318.29
Ta7DL3536	546.69	734.93	1064.82	372.34	456.57	334.83	497.39	386.51	501.68	722.89	586.9	760.27	316.35	721.87	627.39	888.22	1154.23	917.54	796.25	656.9	419.29	418.28
Ta7DL2432	545.32	358.09	288.31	470.64	432.63	271.1	499.7	412.73	324.56	619.95	514.65	591.63	242.65	538.47	416.11	379.08	380.57	485.05	335.55	586.68	548.36	931.2
Ta7DL0855	541.76	65.02	179.1	552.69	465.89	749.2	322.45	504.18	207.7	391.85	721.72	482.04	149.81	234.88	160.77	87.39	0	164.13	225.23	162.56	607.83	458.24
Ta7DL0475	540.79	403.77	1044.08	520.21	464.29	333.56	496.84	510.33	591.1	706.95	430.16	637.61	324.19	424.19	492.6	516.67	560.91	627.75	327.15	676.91	415.47	388.59
Ta7DL3618	536.05	260.54	305.14	182.28	324.62	152.44	288.31	304.75	318.27	798.37	692.21	424.96	253.15	266.19	160.12	216.33	147.57	257.27	396.49	560.7	439.96	341.13
Ta7DL1784	535.22	613.89	545.44	213.06	303.85	233.61	296.02	318.7	301.65	715.18	593.39	731.27	250.16	491.62	542.98	469.15	502.04	448.89	355.7	437.9	394.09	439.4
Ta7DL0274	534.56	924.59	741.1	140.58	248.88	297.9	302.33	220.35	268.61	371.93	394.98	439.15	228.67	366.6	324.23	297.24	364.24	372.95	673.34	254.47	339.37	321.18
Ta7DL0150	534.03	750.17	375.25	217.52	388.35	272.68	360.93	192.85	253.44	661.49	451.25	587.61	180.24	428.26	463.9	377.08	680.12	289.93	310.38	308.44	374.85	538.33
Ta7DL1908	532.42	553.12	1194.13	235.47	401.39	497.99	358.31	552.72	447.24	431.96	730.48	806.66	619.78	781.61	823.03	668.4	632.24	921.52	686.37	346.28	432.17	640.84
Ta7DL3394	531.9	1260.83	610.29	364.46	529.56	737.01	166.98	951.3	446.41	299.13	407.14	1033.28	954.32	307.9	243.79	193.03	125.89	129.46	89.79	384.01	537.03	702.97
Ta7DL1297	531.6	323.6	96.92	182.67	235.57	312.43	452.14	316.83	333.73	370.71	394.09	321.34	281.48	241.03	219.88	178.6	208.52	285.37	394.05	205.09	509.84	237.28
Ta7DL0751	529.12	751.38	625.18	8.22	12.59	65.97	28.23	44.44	23.5	67.04	55.24	716.15	39.39	11.31	178.77	172.36	228.47	68.46	103.96	25.35	39.02	232.56
Ta7DL2914	528.26	146.59	27.36	7509.01	10561.8	14489.3	23.21	59.02	48.51	283.06	652.03	1675.21	9662.91	7382.89	3038.4	6452.8	7583.58	97.79	17.55	372.39	1265.5	9680.4
Ta7DL1694	524.69	981.66	742.64	787.19	585.89	525.29	492.6	492.72	449.38	535.24	495.35	771.14	973.35	783.19	952.79	1379.1	1891.77	533.1	573.37	467.74	559.82	753.82
Ta7DL0737	523.47	1202.31	2988.84	542.05	627.48	1047.29	730.9	1359.36	920.7	757.23	1236.92	1003.06	686.64	1431.18	2131.63	1628.74	1182.44	998.57	831.36	583.17	1230.24	1043.21
Ta7DL2051	517.77	364	126.98	1963.72	2041.65	2456.75	48.27	70.22	40.93	238.16	324.71	625.95	2072.38	2230.68	1553.87	2652.69	4042.08	56.53	54.4	254.66	450.85	2466.91
Ta7DL1589	515.97	839.79	518.39	308.57	516.17	505.97	588.38	567.74	478.91	430.68	444.91	626.37	446.33	809.56	777.14	792.65	765.31	673.92	566.74	515.88	723.3	960.15
Ta7DL3876	515.96	756.18	544.53	512.26	237.31	339.3	542.88	620.25	665.17	646.89	566.61	731.88	300.88	462.57	555.67	1284.86	1704.74	325.36	189.36	629.12	346.23	418.83
Ta7DL0021	515.66	199.59	124.56	107.62	494.8	635.32	589.19	475.85	679.4	283.39	131.3	163.08	513.82	786.2	309.9	748.43	695.91	422.2	641.76	103.48	592.63	233.7
Ta7DL1036	515.53	1005.42	1013.23	185.89	259.01	436.35	270.16	480.1	326.71	417.9	379.41	491.5	250.17	748.66	1354.69	923.26	1007.66	529.68	710.95	317.42	428.28	401.82
Ta7DL0528	515.2	391.79	203.01	581.73	818.67	291.88	433.53	824.23	411.04	231.37	613.06	444.55	601.2	141.57	873.12	228.13	282.67	0	282.22	489.52	661.04	331.61
Ta7DL0255	514.23	2094.36	427.25	243.58	700.81	1556.09	506.63	2138.27	2576.43	533.33	991.99	715.54	507.14	943.55	1332.2	2748.95	2549.55	910.62	1181.26	424.97	1171.21	661.96
Ta7DL2608	513.11	1062.02	1858.16	630.61	507.79	597.19	684.66	601.73	585.07	541.26	356.23	568.67	601.9	441.92	345.38	488.38	712.35	0	235.89	708.55	886.07	1011.84
Ta7DL1330	511.2	190.5	87.51	810.71	233.37	309.9	375.9	251.45	187.09	209.66	241.6	247.7	230.4	315.78	257.76	166.06	139.62	295.11	120.63	282.42	310.1	346.98
Ta7DL3292	509.49	303.8	186.59	243.18	294.27	186.98	394.6	346.02	375.56	452.83	789.09	455.76	316.61	291.16	327.23	110.44	128.4	776.43	576.05	568.86	473.54	470.33
Ta7DL2305	507.76	411.5	357.76	2149.27	1052.36	519.25	186.13	203.14	212.76	297.23	363.87	486.89	863.1	434.23	216.1	581.03	639.42	493.01	177.79	506.05	573.37	1252.51
Ta7DL0874	500.14	62.49	19.52	267.41	253.74	30.86	244.46	305.96	421.1	147.72	327.78	369.74	155.35	221.03	153.79	99.89	148.04	807.56	613.97	224.75	648.36	1260.28
Ta7DL2041	499.92	133.17	365.33	127.17	485.24	984.04	542.9	432.3	527.52	144.4	113.45	255.33	178.78	237.6	226.16	371.15	206.71	186.27	1992.59	93.52	532.15	314.22
Ta7DL2325	499.86	144.97	297.22	367.19	1124.75	814.77	335.32	169.76	623.39	458.47	379.92	1526.15	389.97	160.69	214.39	274.51	181.4	222.33	655.28	126.79	865.98	368.25
Ta7DL3698	499.64	301.66	465.73	644.44	703.38	678.48	136.94	853.26	790.23	1721.76	983.77	1531.84	2037.71	788	5428.08	5149.72	5497.79	451.28	393.57	400.53	1506.18	1069.54
Ta7DL0242	498.99	720.16	2094.67	272.39	305.02	279.73	328.54	308.29	246.47	428.46	367.59	606.47	330.79	464.97	369.85	610.19	740.54	433.35	289.17	523.95	526.03	362.25
Ta7DL3863	498.1	487.6	141.99	203.64	181.97	97.53	298.25	302.56	335.11	369.03	405.47	400	96.43	272.27	222.71	352.58	376.68	319.07	338.49	331.49	360.08	254.42
Ta7DL3564	496.93	437.8	854.07	212.38	205.3	196.88	308.84	107.87	194.49	419.81	374.65	469.22	936.8	541.48	645.74	522.32	493.54	258.65	460.09	252.94	447.48	369.82
Ta7DL3676	494.81	2069.15	1778.06	313.35	710.34	726.37	41.04	195.38	35.85	197.84	649.28	488.74	831.46	1081.11	1359.61	850.78	689.53	393.27	174.23	159.17	255.68	388.1
Ta7DL0766	492.57	354.37	680.21	288.88	308.89	169.04	194.17	134.25	58.78	703.29	498.38	644.59	5.03	64.33	39.5	30.33	42.52	82.02	44.25	481.69	493.65	143.1
Ta7DL0830	491.67	289.81	98.01	398.68	309.89	228.26	173.48	173.58	195.93	889.53	823.21	537.66	338.96	372.98	671.2	301.49	551.67	159.42	76.48	320.32	438.27	477.95
Ta7DL2849	490.02	385.77	1590.89	313.35	613.75	717.49	558.41	551.05	582.29	506.24	421.75	534.61	573.36	780.62	999.46	2174.89	1736.32	947.42	906.65	326.42	376.71	187.95
Ta7DL1041	483.45	660.76	1202.32	406.85	373.94	512.22	501.43	490.17	526.35	469.85	407.08	679.03	262.62	531.9	757.42	685.69	797.84	305.25	269.46	540.03	562.21	553.45
Ta7DL3831	478.56	1128.36	0	379.62	108.59	66.18	63.32	436.52	226.91	0	105.97	709.31	13.71	111.25	586.87	24.74	84.53	3627.42	624.49	205.23	184.3	1303.28
Ta7DL0009	477.8	944.64	371.15	325.43	220.12	170.45	403	571.12	395.19	542.72	747.36	510.25	248.5	213.25	228.97	269.63	253.27	724.05	230.39	557.84	489.75	685.28
Ta7DL0020	476.48	104	215.8	77.48	262.58	263.28	121.26	129.61	164.5	698.48	382.8	170.09	90.21	769.35	207.06	173.3	365.87	96.34	316.6	133.16	199.33	66.08
Ta7DL1737	474.97	1068.41	24.5	123.14	194.42	0	208.78	280.45	435.78	983.73	680.92	538.85	0	0	8.3	0	0	174.05	94.26	936.08	438.48	0
Ta7DL1894	474.46	666.37	0	96.84	211.36	245.56	47.48	532.84	199.28	0	43.08	658.98	378.28	616.83	2032.58	1931.97	1439.32	269.14	124.6	23.95	209.92	246.02
Ta7DL1979	472.54	200.52	312.26	99.11	225.44	393.77	374.93	365.5	321.82	310.16	441.74	590.52	400.06	526.38	627.15	178.82	316.29	154.81	353.47	316.17	774.54	684.91
Ta7DL3002	472.32	16.06	0	0	0	0	0	0	0	26.9	167.84	322.15	0	0	0	0	0	0	0	0	0	0
Ta7DL1877	463.83	592.13	1152.06	373.23	498.8	225.37	578.03	468.91	527.75	694.53	380.88	577.02	116.45	429.34	441.88	123.18	88.68	698.87	375.11	761.02	485.38	278.96
Ta7DL0895	459.22	524.99	195.05	139.01	215.36	384.42	331.56	208.02	273.09	197.48	320.29	210.2	416.94	449.62	487.3	876.92	908.98	598.27	870.71	146.44	435.15	301.87
Ta7DL0239	456.73	407.22	339.49	194.13	180.06	334.71	276.52	374.07	303.3	287.66	320.02	347.16	427.78	626.35	751.65	511.65	528.14	904.16	713.54	196.99	259.31	409.09
Ta7DL2310	454.76	294.06	92.56	559.17	546.55	379.98	595.32	723.09	784.48	417.69	881.23	347.51	329.49	298.5	702.71	432.76	555.97	622.52	231.52	565.08	743.64	642.95
Ta7DL0867	454.39	685.95	316.66	168.92	278.84	225.35	306.17	454.46	433.08	378.75	729.34	621.51	445.26	417.33	228.67	289.89	421.69	632.57	882.17	383.1	325.63	460.13
Ta7DL2651	450.49	301.29	133.09	145.21	144.58	35.96	211.39	169.77	229.72	537.24	694.47	388.11	33.07	86.63	60.96	15.62	15.3	195.93	166.13	422.66	298.22	66.94
Ta7DL3257	446.05	318.23	196.91	574.65	506.41	409.4	698.72	425.5	517.85	617.78	645.51	611.89	515.05	667.63	1005.75	759.87	1057.36	485.41	425.85	553.67	1586.14	2021.78
Ta7DL1972	444.58	415.83	1700.78	310.38	330.25	235.66	368.34	228.29	320.67	463.82	284.68	477.26	197.55	347.56	313.5	1074.5	1262.44	420.71	482.59	462.77	333.55	289.94
Ta7DL2052	438.22	310.39	519.61	208.79	357.18	599.71	275.14	424.42	323.53	224.65	504.3	407.2	1142.06	605.16	723.21	842.25	729.25	681.46	773.85	227.57	269.53	323.66
Ta7DL0685	436.6	869.2	1013.15	185.35	233.71	447.02	472.92	1168.05	157.88	254.83	520.95	647.47	1174.59	1238.73	925.36	1825.78	836.22	1897.04	1209.9	573.07	852.38	734.37
Ta7DL2182	436.57	554.76	1568.06	531.93	388.38	361.35	419.43	421.65	429.98	617.17	621.36	632.3	379.55	1016.73	806.56	632.44	1059.46	1125.38	1015.94	569.93	838.62	493.45
Ta7DL1438	436.12	1011.38	505.54	274.36	525.56	688.81	129.38	295.43	214.98	403.13	634.16	800.36	642.04	805.75	670.87	999.39	964.1	527.42	521.3	299.9	323.52	481.4
Ta7DL3631	436.12	1011.38	505.54	274.36	525.56	688.81	129.38	295.43	214.98	403.13	634.16	800.36	642.04	805.75	670.87	999.39	964.1	527.42	521.3	299.9	323.52	481.4
Ta7DL0933	435.8	298.91	263.03	816.56	895.16	1341.46	92.27	134.61	58.91	100.75	270.95	525.55	2368.11	853.34	1251.93	616.9	311.54	457.6	448.14	121.82	319.15	525.35
Ta7DL3035	434.45	21.95	0	0	0	0	0	0	0	13.63	187.43	253.26	0	0	0	0	0	0	0	0	0	0
Ta7DL3790	433.3	552.25	1383.71	495.01	596.47	249.4	506.23	753.05	552.39	538.21	418.59	528.2	172.77	328.18	448.11	233.49	672.83	512.27	317.06	727.87	476.32	327.91
Ta7DL2029	432.2	73.88	20.2	206.9	555.98	291.62	504.68	350.21	524.14	323.4	422.53	240.89	82.76	115.61	130.31	67.04	58.56	485.73	716.64	346.57	475.49	111.02
Ta7DL0073	430.64	224.94	1056.58	291.25	304.03	585.05	315.72	200.24	109.79	134.35	129.59	503.72	764.66	564.12	1520.14	568.09	922.85	452.26	496.4	196.66	207.96	271.54
Ta7DL2839	428.49	308.96	227.07	348.86	212.58	645.38	1143.15	600.75	964.26	130.62	338.64	440.36	739.5	982.75	858.33	475.33	693.83	733.75	392.96	257.75	303.57	423.14
Ta7DL3580	427.6	331.02	37.55	207.87	108.87	110.82	39.31	24.39	33.49	184.19	764.34	223.1	34.14	14.46	5.12	4.89	13.99	0	9.99	114.22	102.04	83.94
Ta7DL1289	426.39	671	555.33	871.02	531.77	118.99	771.94	1541.41	1531.48	977.23	1137.97	560.6	95.84	127.92	147.24	729.21	47.3	733.78	205.99	680.5	1110.86	299.81
Ta7DL0205	426.12	651.14	575.86	111.7	208.06	408.69	308.41	350.62	276.7	265.83	271.71	422.03	319.06	1118.05	612.34	617.04	571.42	348.21	346.91	206.68	378.33	512.99
Ta7DL0484	425.12	348.16	126.99	282.56	311.88	120.79	339.68	364.73	326.88	704.44	1049.1	475.26	197.68	194.52	185.61	138.27	126.11	490.27	612.19	567.9	520.74	1030.56
Ta7DL1249	422.42	578.84	439	149.78	256.58	261.9	223.53	257.86	230.66	338.66	308.94	319.79	138.35	325.62	409.84	644.11	815.57	313.75	703.02	271.39	308.45	217.09
Ta7DL0522	420.07	458.48	673.51	200.83	195.02	139.69	383.63	305.23	250.19	281.62	397.65	397.29	256.5	260.29	297.2	656.58	645.46	390.47	435.12	422.2	511.82	490.03
Ta7DL1689	418.74	367.23	243.75	116.23	139.06	21.51	175.05	200.34	245.03	541.8	132.63	361.99	40.5	46.49	43.14	111.55	126.62	358.99	216.89	329.17	251.1	54.09
Ta7DL1395	417.22	185.2	83.62	1549.37	2698.02	3083.77	16.01	51.81	51.4	272.24	1037.14	422.77	3840.99	1308.9	406.81	493.84	681.99	35.37	140.46	325.92	401.48	2238.03
Ta7DL3763	415.55	86.3	146.63	116.34	149.19	83.59	243.47	286.87	317.86	272.17	336.43	211.03	193.32	204.04	140.86	68.09	25.2	539.55	756.85	204.34	348.27	118.91
Ta7DL0682	412.32	816.68	494.95	219.85	280.98	542.12	301.85	432.93	343.06	315.71	439.03	555.33	493.41	741.79	623.65	912.84	978.23	860.73	829.69	272.37	398.88	529.64
Ta7DL1997	409.1	93.57	432.53	360.85	393.5	1039.1	539.83	1119.23	640.61	44.63	161.48	297.03	486.97	986.18	1029.51	1729.46	869.11	155.83	508.76	210.56	404.81	275.25
Ta7DL3011	408.7	0	0	0	0	3.49	0	0	0	0	17.4	750.74	434.95	0	9.79	0	0	0	0	0	0	0
Ta7DL3861	406.89	440.42	458.66	266.97	375.79	402.08	312.93	437.12	408.05	485.27	361.82	474.27	338.33	551.76	505.62	666.39	671.36	368.98	448.89	532.79	276.31	252.31
Ta7DL2201	404.92	478.69	288.27	403.09	445.81	263.62	510.2	277.51	227.27	559.39	352.75	460.51	334.2	362.31	113.88	201.22	173.19	454.48	610.15	649.32	372.33	269.73
Ta7DL1208	403.93	403.33	264.03	575.11	477.61	253.38	686.12	1091.78	1466.27	459.13	753.23	445.99	289.06	420.37	532.53	365.55	335.23	693.76	606.62	694.85	562.32	505.01
Ta7DL1134	403.4	423.73	435.71	188.05	180.03	265.3	270.68	161.03	148.47	235.79	220.73	267.04	97.15	305.38	279.3	1243.82	997	89.01	282.57	153.98	323.29	307.45
Ta7DL1594	402.57	206.51	470.83	293.01	360.2	417.6	265.89	399.36	347.56	387.15	387.91	594.99	406.69	638.4	740.42	257.69	248.43	466.69	429.52	305.84	484.33	477.55
Ta7DL0276	402.12	91.34	4.1	225.44	100.31	0	121.62	427.55	395.59	835.86	584.61	626.78	0	0	0	0	0	413.59	191.64	545.98	175.65	4.37
Ta7DL2354	401.94	432.73	546.05	324.4	362.57	276.31	431.22	336.28	297.37	637.08	428.96	475.66	426.18	340.24	342.32	234.46	285.26	287.82	162.64	397.44	433.01	460.37
Ta7DL2139	401.23	313.19	36.73	100.92	64.41	17.8	156.86	51.2	132.37	186.78	196.16	31.21	0	8.22	65.98	0	0	30.35	32.71	79.57	176.97	11.76
Ta7DL2074	397.85	1927.73	2948	516.93	748.85	1415.79	603.28	945.72	694.69	116.15	273.18	274.62	3855.39	1624.62	796.06	1017.09	765.21	869.77	528.68	388.01	257.42	263.96
Ta7DL0116	397.15	49.81	35.44	17.98	63.32	324.2	228.69	297.72	249.93	8.25	69.75	901.77	56.13	198.2	482.17	88.37	48.4	302.73	626.43	32.33	176.78	27.71
Ta7DL2361	395.68	55.79	60.34	6739	5401.34	5584.7	2.74	0	7.51	150.56	443.06	804.51	14202.5	3334.14	1402.36	3226.61	5192.64	0	7.17	240.32	661.12	4265.41
Ta7DL1247	395.52	499.83	825.06	297.24	438.72	346.36	249.85	377.3	349.88	632.66	465.84	496.64	264.68	513.9	426.56	466.99	535.84	288.86	310.4	497.93	394.92	386.73
Ta7DL0810	395.05	34.33	3.54	4.93	19.92	101.67	3.25	8.73	6.28	157.86	242.06	367.4	25.06	33.43	12.78	18.82	16.15	17.4	4.73	20.83	93.66	252.03
Ta7DL3092	393.22	154.86	5.07	34.68	150.09	102.22	1062.83	2177.3	981.3	180.65	80.62	34.8	110.88	190.75	166.49	1873.24	552.08	640.07	2878.29	79.12	557.93	23.77
Ta7DL1692	391.41	121.11	0	1690.62	1629.18	2748.08	0	1.59	0	149.02	268.38	565.77	1067.45	1530.96	437.52	826.56	1844.32	0	0	82.3	366.27	1956.44
Ta7DL3801	390.73	233.07	331.25	431.93	497.36	783.47	121.32	96.06	107.9	245.99	283.21	356.39	886.45	812.95	581.5	892.3	925.74	335.76	408.57	153.57	237.1	376.95
Ta7DL2164	390.71	468.6	108.17	53.59	70.72	42.92	41.54	24.41	22.17	360.21	309.35	501.76	71.64	61.13	73.85	87.19	114.67	31.05	58.9	134.01	127.57	252.87
Ta7DL3559	390.25	62.1	128.59	269.68	320.58	479.48	156.51	177.76	53.99	216.4	328.25	183.29	145	441.68	415.36	449	0	0	109.44	137.79	650.3	269.29
Ta7DL0392	388.88	269.85	223.72	181.72	313.32	273.83	272.11	256.06	273.88	321.94	389.33	602.96	298.16	431.79	341.29	316	333.31	302.79	371.34	315.84	266.83	423.76
Ta7DL1314	388.12	266.23	361.96	260.16	456.44	482.64	159.02	208.07	211.04	451.96	391.12	244.19	1605.12	2443.26	723.79	1631.93	2095.88	206.74	186.02	224.37	252.44	554.87
Ta7DL2001	386.25	168.9	6	2344.86	849.2	911.83	40.7	67.92	31.94	231.02	176.72	563.27	1028.75	1043.34	1080.6	932.58	1309.03	0	21.74	273.46	404.72	1137.59
Ta7DL3319	385.88	124.15	204.22	287.71	651.41	695.07	853.3	560.8	672.2	354.45	406.31	641.01	788.29	450.95	252.09	408.83	363.59	504.61	1157.3	305.92	568.8	333.42
Ta7DL2214	383.25	590.95	37911.6	15.88	188.51	930.76	33.75	339.03	57.05	66.1	21.03	2815.85	720.18	23.1	5215.74	576.84	1213.97	0	2082.8	18.28	267.72	11.1
Ta7DL2866	382.83	758	361.49	60.43	164.12	343.75	159.11	299.33	193.14	324.81	254.46	452.7	236.22	221.26	1237.73	613.32	663.36	230.33	261.46	260.14	154.21	153.77
Ta7DL0790	381.61	184.53	140.79	916.43	899.12	542.82	1035.67	1053.61	1045.83	480.5	766.95	526.62	614.94	617.57	780.67	527.9	422.98	1013.03	1382.86	734.33	1253.95	830.51
Ta7DL0332	380.75	233.37	519.77	360.1	240.47	123.96	268.8	255	369.44	442.98	256.59	573.08	203.82	398.02	629.39	357.28	555.77	465.53	608.76	248.42	227.13	64.94
Ta7DL0752	378.33	292.75	246.75	245.99	403.88	282.25	324.37	333.57	450.19	182.92	351.97	377.42	591.91	301.94	648.37	534.63	740.43	415.22	499.81	315.43	605.92	427.18
Ta7DL1452	376.54	630.46	886.36	90.24	144.71	344.07	164.71	137.5	151.27	176.63	231.74	328.74	171.6	633.52	533.66	1303.96	1121.26	411.39	394.07	123.16	195.09	268.8
Ta7DL3540	376.5	485.78	12.44	6.57	6.28	6.93	2.91	10.31	7.18	1.13	23.78	138.83	13.56	8.77	3.24	12.78	9.5	40.99	19.76	4.22	9.44	11.42
Ta7DL2529	375.79	1013.5	942.07	322.75	358.77	196.78	179.01	481.04	418.64	574.15	473.95	444.35	165.27	275.65	370.06	173.86	129.63	386.58	270.98	402.46	246.59	300.02
Ta7DL3626	375.13	157.19	75.09	1123.52	1180.37	1175.27	107.17	218.02	198.47	243.11	397.82	569.56	917.36	911.46	336.29	805.28	635.88	111.67	125.49	242.23	455.4	1315.41
Ta7DL3562	373.18	1263.15	1558.66	1192.42	1661.98	2741.96	46.04	165.59	43.72	88.54	113.94	767.4	3980.64	2052.75	1915.36	1866.09	1884.93	381	161.49	77.79	321.12	732.31
Ta7DL3064	370.1	301.5	47.84	131.07	122.47	37	187.65	93.79	145.95	544.24	267.91	261.51	51.64	57.95	40.4	17.17	17.53	126.2	150.64	274.13	145.71	90.06
Ta7DL3410	369.83	228.53	490.05	141.3	251.35	182.85	274.27	255.57	242.88	502.32	316.28	422.23	108.26	298.58	294.6	50.14	75.17	252.44	276.53	346.02	220.44	189.34
Ta7DL0096	365.36	682.59	2502.06	224.83	999.94	3463.12	514.74	1105.55	431.89	140.54	308.62	595.08	1502.54	263.11	268.1	68.66	0	0	340.49	43.75	297.72	321.87
Ta7DL2022	364.69	212.94	15.68	46.46	608.24	615.34	266.82	1998.52	1972.24	46.6	63.87	54.55	41.31	92.92	157.08	121.84	111.97	88.54	956.4	265.87	794.34	35.43
Ta7DL1691	363.29	360.35	741.6	225.07	181.82	78.17	514.64	316.92	308.19	376.01	349.72	406.6	290.17	77.74	328.7	142	159.08	511.46	631.28	373.04	603.26	549.33
Ta7DL2922	362.45	680.39	552.72	184.84	222.39	115.27	147.34	218.22	209.54	362.6	342.46	365.31	419.77	308.09	203.76	387.98	348.62	265.24	459.71	331.14	185.43	196.43
Ta7DL1221	361.69	184.17	29.48	729.68	411.63	208.78	208.37	231.31	156.3	130.87	238.22	212.42	334.59	296.85	224.66	113.37	98.45	427.03	213.79	279.64	271.38	675.19
Ta7DL3622	360.72	261.15	397.32	209.88	331.44	406.62	325.02	411.97	414.73	291.54	564.49	463.04	773.72	739.01	608.86	635.99	756.14	623.3	699.04	350.41	478.92	587.16
Ta7DL3556	360.15	107.93	404.1	1385.63	835.3	656.79	146.4	239.47	128.1	161.24	200.3	349.45	525.09	286.08	174.06	2327.42	1098.01	147.95	195.17	270.03	313.9	704.93
Ta7DL3789	359.85	235.77	663.36	75.46	112.87	125.95	144.6	103.31	134.25	573.11	325.92	400.53	78.31	174.34	110.9	83.45	97.01	112.84	134.76	330.64	223.84	189.08
Ta7DL0441	357.35	444.1	500.18	175.9	183.42	106.33	135.38	249.67	254.69	668.85	326.51	399.65	64.29	116.62	162.12	45.46	51.57	196.24	156.26	303.39	151.61	124.35
Ta7DL0002	355.55	487	622.24	119.59	255.24	415.71	264.5	577.47	271.34	157.7	401.37	428.65	343.01	275.95	270.11	527.26	512.48	339.95	857.03	227.91	473.66	712.65
Ta7DL2663	353.78	589.03	550.31	174.29	218.59	241.81	430.56	412.24	404.38	176.05	341.9	393.29	273.6	177.61	246.7	156.56	134	389.31	250.96	299.16	380.18	266.59
Ta7DL0059	349.51	580.58	5.4	84.69	11.12	0	454.04	3460.47	216.57	16.06	24.06	16.69	1.37	1.27	0	12.94	7.7	290.54	102.54	19.19	117.01	80.84
Ta7DL3433	348.98	365.12	1676.46	711.89	725.78	380.45	305.71	445.77	464.69	435.29	342.45	515.52	767.78	480.69	500.67	684.37	924.54	396.48	383.82	625.07	413.06	354.12
Ta7DL0458	348.01	468.98	291.81	155.91	213.33	233.23	167.96	134.36	154.3	263.16	334.14	321.66	238.5	416.33	353.22	515.59	491.68	308.68	280.12	252.93	192.29	292.13
Ta7DL0110	347	373.7	0	115.05	147.24	4.92	1506.37	1100.92	1780.71	905.29	469.86	529.67	2.57	115.99	76.44	1214.62	576.64	1843.37	2774.06	632.11	376.63	36.03
Ta7DL1736	344.72	542.91	42.23	113.88	178.34	0	152.94	153.63	304.52	760.04	535.31	437.33	0	6.14	5.39	3.84	0	292.5	105.41	625.03	408.02	0
Ta7DL3829	344.17	1637.2	22.19	19.7	9.46	73.7	0	29.12	3.33	27.83	26.7	76.86	31.03	0	34.83	306.58	188.84	0	0	18.58	28.64	0
Ta7DL0006	343.78	135.95	86.3	40.84	77.79	300.16	183	320.08	257.77	6.08	88.24	1096.51	117.49	269.32	599.22	83.11	98.45	323.41	529.69	15.03	95.95	27.23
Ta7DL2465	343.45	754.65	2473.61	253.48	267.45	259.5	334.23	711.86	377.75	197.27	351.29	265.54	220.12	369.88	991.4	806.37	933.66	446.65	334.24	336.99	368.87	286.15
Ta7DL1084	342.69	217.94	330.27	137.64	206.9	185.32	245.28	165.27	241.05	516.71	370.83	422.04	139.93	412.55	458.07	491.67	344.15	462.33	400.87	282.25	228.91	259.55
Ta7DL2607	342.15	273.06	752.82	201.3	251.84	273.11	213.79	373.21	209.66	413.79	250.18	418.92	117.35	457.69	520	432.76	506.18	509.33	80.53	255.89	266.74	268.99
Ta7DL3322	340.89	69.81	0	6229.87	3029.74	1658.25	0	7.18	7.15	134.63	545.6	316.61	7713.18	3291.77	856.41	1510.49	1494.56	0	0	177.46	529.45	3231.42
Ta7DL2121	340.33	244.17	201.53	377.03	406.7	168.25	368.86	306.46	475.41	781.74	473.44	495.51	217.48	237.87	217.95	144.41	197.6	437.48	356.8	683.24	349.5	280.85
Ta7DL3823	339.94	0	0	55.29	16.29	0	45.13	56.91	77.85	0	2.83	57.61	31.14	0	0	0	0	40.11	86.15	5.43	12.27	19.88
Ta7DL0126	338.05	223.77	552.68	260.21	339.57	487.42	441.89	507.31	650.93	250.53	267.1	419.22	581.7	699.24	508.4	383.18	405.13	630.93	1288.2	228.95	457.93	464.38
Ta7DL1741	337.35	141.19	22.58	4172.74	2355.42	4182.8	2.03	18.58	11.4	107.63	278.62	3723.93	10062	8831.81	11133.6	25748.7	27852	0	5.61	123.33	1450.22	13272.1
Ta7DL0896	336.53	365.29	120.24	61.97	286.25	920.07	36.62	101.3	22.4	164.27	160.31	326.32	316.28	318.64	1713.59	836.95	1126.38	47.08	106	31.06	413.2	379.09
Ta7DL2533	336.21	428.03	122.12	175.54	224.36	140.96	233.8	184.49	286.01	361.38	325.39	399.79	219.86	468.53	450.06	616.19	680.04	809.97	532.4	307.77	237.99	299.68
Ta7DL3119	336.01	436.42	144.92	310.82	289.98	463.83	421.35	633.46	602.49	352.78	519.56	331.59	643.51	884.54	550.18	492.17	409.06	1159.34	647.09	319.55	494.51	443.29
Ta7DL3766	335.99	411.95	999.69	527.55	262.49	450.78	191.45	324.52	229.84	268.12	318.97	644.29	237.53	468.12	602.65	881.71	846.12	389.56	549.31	240.85	364.67	741.28
Ta7DL3623	332.61	169.3	446.7	129.95	158.62	175.3	134.25	208.97	156.79	232.16	305.55	342.33	255.19	339.65	186.33	216.48	289.09	145.74	104.77	178.66	262.16	227.04
Ta7DL1526	331.75	340.03	129.84	366.08	331.81	234.58	88.47	179.69	60.19	495.81	739.03	433.98	234.37	249.46	224.76	321.46	328.88	97.29	227.72	703.16	766.8	1057.96
Ta7DL1669	330.08	232.76	701.03	446.76	359.67	492.2	323.72	273.07	93.69	283.12	329.57	253.59	253.57	814.92	53.45	366.52	132.09	373.15	158.98	445.58	352.06	376.09
Ta7DL0481	330.08	395.69	151.2	410.54	255.25	284.96	513.72	638.49	472.68	368.91	477.88	316.99	338.09	523.87	320.71	899.63	495.36	559.73	158.98	468.24	387.27	405.02
Ta7DL1701	327.78	28.6	106.06	36.18	181.6	380.76	131.11	332.53	376.17	46.29	7.92	75.07	69.47	23.67	127.8	668.76	103.81	172.15	928.22	9.92	116.08	5.97
Ta7DL2751	327.58	187.97	111.04	130.87	183.12	161.34	254.93	207.66	245.11	273.59	568.5	214.78	222.63	220.22	175.42	154.17	212.87	376.16	434.95	305.27	271.31	257.96
Ta7DL3381	327	604.13	373.93	176.55	216.15	148.98	296.94	166.36	203.68	359.8	263.92	341.34	242.69	245.77	232.54	99.49	155.37	249.52	220.68	447.99	271.45	272.44
Ta7DL0580	326.63	435.95	575.84	181.31	239.72	255.11	219.89	177.21	155.62	406.18	377.45	365.11	286.37	488.99	432.99	371.73	480.06	267.92	359.07	312.51	304.08	322.73
Ta7DL3872	325.05	611.14	263.39	171.05	190.92	377.06	261	469.52	386.61	186.56	323.67	303.37	400.18	746.31	783.56	475.72	523.17	950.73	940.17	202.44	395.48	495.69
Ta7DL2019	324.82	60.05	23.62	1327.47	421.55	11.18	573.87	1047.29	1294.31	391.88	1625.06	172.61	24.61	0	0	0	0	0	173.12	597.21	661.54	49.83
Ta7DL3693	324.66	228.56	393.11	538.12	612.3	628.55	110.66	750.1	418.82	1534.69	830.84	1158.2	1811.96	464.44	1442.46	1471.73	837.6	0	114.35	263.1	1579.38	877.43
Ta7DL3383	324.15	1417.87	500.39	133	214	250.48	219.73	154.29	179.12	300.42	292.95	367.38	272.94	418.56	324.16	984.93	1058.47	271.05	449.22	251.37	217.96	237.84
Ta7DL2379	324.01	610.56	719.37	165.39	268.19	397.4	188.15	274.5	244.37	335.53	410.43	415.48	503.65	509.46	607.55	731.11	807.12	275.87	481.91	248.65	335.22	376.42
Ta7DL3255	323.75	87	10.2	399.12	265.65	237.49	336.92	271.51	311.48	235.72	297.26	572.71	211.92	243.91	123.89	128.11	58.99	639.37	529.86	327.12	305.48	486.47
Ta7DL1317	323.37	360.25	458.69	80.37	698.82	1216.13	102.5	332.41	104.95	246.87	314.21	326.2	235.79	400.32	615.32	283.89	233.38	389.02	492.07	94.01	336.46	165.66
Ta7DL0398	320.73	376.11	315.23	118.64	154.23	133.79	102.52	140.79	146.06	198.03	227.51	340.58	90.21	387.61	300.31	371.2	365.26	285.5	129.67	145.53	175.05	207.53
Ta7DL3812	320.72	482.56	516.06	71.77	157.22	141.6	87.15	133.09	97.91	365.61	337.41	539.87	129.28	195.01	126.72	165.06	203.93	79.49	109.12	207.27	203.75	256.32
Ta7DL3332	319.14	41.71	40.73	3598.47	2005.1	1620.46	5.9	1.58	6.65	29.4	275.49	335.76	2559.07	1522.84	1262.49	963.44	1098.64	0	3.9	136	183.33	2385.34
Ta7DL3198	312.94	190.37	38.37	733.83	363.13	0	0	2.65	7.39	863.75	733.43	187.91	0	2.58	0	0	0	14.07	7.63	534.01	190.42	21.51
Ta7DL3667	311.46	400.37	1006.6	379.45	638.61	507.35	248.66	470.26	378.38	450.1	478.24	599.2	1650.27	717.97	635.88	526.44	565.93	460.05	520.3	479.66	339.93	541.15
Ta7DL3586	310.87	178.77	30.18	171.45	25.36	56.69	61.41	137.23	99.73	159.8	607.1	150.73	10.19	0	0	0	0	0	0	98.74	48.13	47.57
Ta7DL1114	310.2	152.84	82.04	153.17	139.95	70.85	174.14	162.81	188.47	139.15	289.12	123.98	116.5	96.22	80.26	184.68	146.06	230.03	129.92	257.45	301.93	69.83
Ta7DL0759	309.35	457.49	2011.44	222.79	342.12	181.86	382.11	342.73	342.58	535.82	296.17	287.16	336.62	330.14	363.38	184.92	245.85	377.92	452.28	625.99	312.36	254.05
Ta7DL1795	309.04	27.71	0	2.89	0	21.09	10.09	5.81	21.21	4.37	7.49	455.25	51.61	19.5	278.51	205.97	217.58	0	15.09	3.68	24.16	14.58
Ta7DL1563	308.78	183.85	326.56	817.8	590.87	50.61	742.33	249.73	132.73	361.3	219.28	317.25	212.55	529.08	155.94	85.91	119.57	0	154.61	779.66	327.4	181.85
Ta7DL1993	308.47	447.08	451.51	140.7	136.44	130.5	165.34	156.12	118.08	239.25	196.79	433.53	83.1	303.4	249.61	551.94	647.58	240.2	240.07	156.18	135.38	209.52
Ta7DL0988	305.19	909.11	343.82	360.22	439.42	351.41	238.13	243.46	205.01	359.22	550.05	563.37	534.97	712.98	792.42	1039.37	1413.29	355.4	208.34	250.84	384.25	721.74
Ta7DL1029	305.19	909.11	343.82	360.22	439.42	351.41	238.13	243.46	205.01	359.22	550.05	563.37	534.97	712.98	792.42	1039.37	1413.29	355.4	208.34	250.84	384.25	721.74
Ta7DL0235	303.49	847.93	450.57	139.87	92.27	223.85	61.42	131.28	127.4	104.63	236.06	135.77	69.29	62.57	83.96	139.37	117.13	0	18.64	126.77	266.5	82.88
Ta7DL1275	302.94	292.73	747.45	458.94	409.94	397.1	348.23	1486.9	894.35	330.35	650.95	355.63	770.27	897.56	1749.88	1118.31	781.92	1122.77	573.3	361.85	702.4	794.72
Ta7DL1276	302.94	292.73	747.45	458.94	409.94	397.1	348.23	1486.9	894.35	330.35	650.95	355.63	770.27	897.56	1749.88	1118.31	781.92	1122.77	573.3	361.85	702.4	794.72
Ta7DL2499	302.35	385.23	578.8	130.31	270.36	227.08	231.55	188.78	211.14	382.58	371.16	413.76	202.87	297.58	244.6	262.55	350.76	204.32	293.09	372.4	251.82	224.75
Ta7DL3308	301.95	112.69	87.92	141.55	171.54	13.29	45.95	28.23	43.9	570.39	623.7	384.57	47.43	72.3	56.38	35.93	69.23	70.5	34.07	339.92	183.85	26.91
Ta7DL3869	301.56	567.5	478.35	249.23	280.9	404.3	250.35	476.46	452.32	439.28	332.05	423.11	380.24	439.27	574.02	841.17	1035.68	666.75	127.5	466.76	271.72	200.24
Ta7DL0584	299.26	124.12	0	32.05	30.86	153.16	273.59	2392.69	1043.03	106.18	209.27	346.91	60.36	81.28	22.79	744.21	51.06	966.23	497.83	98.03	476.85	248.21
Ta7DL2740	296.68	328.49	1101.95	266.74	402.56	645.19	216.74	175.71	158.8	147.43	206.75	424.72	722.67	725.25	512.13	286.64	253.49	289.54	128.43	141.3	432.01	685.64
Ta7DL2263	294.71	43.62	80.89	164.86	666.64	155.45	103.32	435.44	270.49	323	535.76	151.4	841.31	227.45	321.67	160.84	161.91	331.52	194.57	785.79	254.09	113.85
Ta7DL3201	294.55	189.54	38	690.3	339.34	0	3.17	11.03	6.38	850.38	813.19	176.2	2.2	0	0	0	0	0	0	443.79	201.11	15.62
Ta7DL1920	294.53	316.01	734.31	163.47	177.25	201.36	164.42	243.31	157.79	278.71	253.77	319.63	148.36	281.96	244.58	343.6	371.51	274.29	189.97	206.36	231.19	261.18
Ta7DL2943	294.32	492.84	584.21	191.48	146.62	180.69	280.11	394.19	430.42	253.23	282.61	292.65	140.04	228.93	259.92	355.51	327.21	338.6	206.21	241.31	239.73	263.95
Ta7DL2161	293.74	30.9	1.93	6.76	73.5	70.39	5.11	2.06	0.98	99.83	116.76	119.52	108.37	70.84	18.7	30.95	59.44	0	0	306.15	161.28	38.11
Ta7DL1482	293.64	173.71	47.09	1116.15	2348.57	5225.28	10.29	15.85	13.2	248.7	437.56	586.93	6804.89	2877.83	1139.68	1408.4	1980.7	0	21.01	340.43	458.78	1552.02
Ta7DL2929	291.47	112.98	80.2	170.64	153.6	4.23	69.57	134.52	190.3	209.1	190.64	148.39	4.99	36.72	48.89	100.05	56.1	178.7	135.38	249.23	116.81	13.93
Ta7DL0681	291.06	251.89	372.72	314.45	438.31	268.63	398.85	747.4	652.6	357.81	380.48	230.57	123.77	288.95	562.23	2369.2	2111.29	842.08	1081.86	350.14	815.84	482.25
Ta7DL1968	290.78	58.56	90.03	114.63	69.96	39.65	257.17	118.8	180.85	308.85	108.16	147.49	6.52	9.17	9.94	19.9	23.31	133.61	159.84	233.31	65.39	2.29
Ta7DL3785	288.17	978	591.02	619.05	1274.76	2575.47	15.23	95	26.08	89.47	305.35	239.16	3303.41	1422.76	369.31	1913.89	1542.88	28.89	25.97	173.2	137.05	398.04
Ta7DL1727	287.98	156.16	13.49	1533.68	3314.49	6306.35	31.17	35.64	30.17	54.52	286.27	382.44	4745.18	2988.93	1941.47	477.82	390.51	22.8	37.13	296.46	236.98	839.15
Ta7DL0765	284.8	133.95	405.77	193.7	176.26	96.4	104.39	71.71	43.12	412.29	347.38	445.6	16.91	93.58	127.13	80.02	132.57	39.21	51.99	209.37	303.4	87.59
Ta7DL0524	283.99	185.04	34.31	10	4.78	1.76	2.96	27.24	8.76	81.79	57.1	212.22	4.13	2.55	1.65	0	0	13.89	12.56	7.49	10.79	3.86
Ta7DL2847	283.92	349.56	466.66	170.14	180.98	137.87	141.83	181.9	175.43	229.29	193.45	325.59	195.91	243.89	276.86	255.85	294.72	257.34	275.36	209.93	195.64	184.42
Ta7DL3086	283.68	480.91	205.95	136.99	357.73	420.6	242.5	534.61	391.34	219.42	333.51	538.53	1057.2	435.13	345.46	588.93	521.67	473.13	393.42	222.72	264.83	593.31
Ta7DL0511	282.61	252.95	394.33	214.29	171.85	208.23	248	152.94	204.47	315.13	316.07	243.75	178.07	138.94	171.89	102.4	122.51	255.43	170.09	261.34	200.2	212.26
Ta7DL2999	280.87	243.6	143.28	237.78	332.2	79.5	558.45	285.26	227.84	447.27	309.8	406.95	98.03	146.34	65.14	38.09	11.03	220.77	195.1	598.35	300.02	224.05
Ta7DL2262	280.08	460.13	1053.96	200.36	297.21	375.87	336	352.54	223.84	199.44	210.13	391.48	411.62	619.78	503.58	663.51	672.98	368.7	230.63	237.49	326.29	454.03
Ta7DL0488	279.52	270.49	85.14	424.76	141.73	41.42	9.02	65.88	16.03	19.59	27.31	137.1	62.77	42.4	126.34	264.21	171.52	111.48	56.99	61.46	37.61	202.3
Ta7DL0462	277.96	121.84	231.16	1650.52	963.13	811.78	114.84	190.38	199.47	306.78	396.64	412	1000.61	343.1	223.49	138.79	128.2	245.19	78.72	356.58	624.89	954.76
Ta7DL0293	277.27	625.65	631.78	335.74	364.34	224.76	130.28	185.47	143.44	552.28	643.35	527.51	477.13	410.27	313.85	226.25	211.17	557.83	142.98	495.82	348.77	681.3
Ta7DL1384	277.05	581.52	922.92	140.84	142.96	246.58	340.47	317.95	317.49	316.9	305.51	365.42	255.21	343.28	371.46	434.45	393.29	272.56	362.99	356.18	365.54	388.27
Ta7DL3350	276.42	841.91	720.48	243.41	261.57	147.82	292.03	319.02	321.05	414.69	293.2	340.67	81.22	268.89	361.23	470.34	684.07	208.4	341.56	399.31	334.42	276.34
Ta7DL3091	276.11	408.5	500.11	256.16	470.71	73.97	369.58	332.83	443.31	412.33	256.36	363.08	188.49	219.05	208.48	121.46	132.04	587.04	324.71	693.15	249.01	202.95
Ta7DL0466	275.19	231.2	182.54	368.92	130.96	126.51	190.99	221.68	125	168.91	310.69	209.97	58.05	363.88	348.39	284.62	0	0	85.16	95.75	85.56	238.05
Ta7DL1831	273.25	0	0	0	0	0	3.03	0	0	0	0	34.49	0	0	0	0	0	0	0	0	0	0
Ta7DL1573	272.33	301.08	75.08	153.22	61.78	247.73	271.02	599.16	557.51	61.67	66.95	122.77	75.54	488.39	256.25	472.82	113.06	376.02	687.12	77.19	127.96	122.4
Ta7DL3403	271.16	467.24	245.47	187.52	193.16	86.4	381.91	255.78	213.04	353.42	275.28	294.65	124.1	138.45	68.18	61.95	43.31	0	38.7	392.6	391.16	177.26
Ta7DL3195	270.24	56.82	51.38	247.36	968.62	250.99	234.49	142.29	304.55	160.29	141.67	404.49	4787.67	1980.52	397.92	1424.32	1152.73	451.82	244.26	106.3	309.75	630.46
Ta7DL2433	270	570.53	412.99	115.79	164.77	99.32	83.15	135.77	67.4	353.81	375.02	342.79	153.75	95.94	100.89	69.09	67.14	139.58	115.45	308.29	241.23	269.64
Ta7DL3122	269.73	442.79	309.47	212.94	280.63	487.97	198.43	274.44	254.68	240.34	250.39	375.7	766.53	610.98	560.95	519.58	576.81	357.05	405.22	224.25	247.09	282.04
Ta7DL0606	269.3	423.78	286.78	85.06	162.7	259.56	199.69	125.62	173.65	354.13	274.5	315.36	150.68	379.78	340.4	1353.03	1101.64	367.67	528.44	227.4	220.27	174.94
Ta7DL0604	268.2	10.4	2.03	194.7	420.94	98.84	165.03	4378.4	1196.03	310.62	230.77	117.69	84.93	64.87	63.69	262.64	35.12	110.23	531.92	616.37	1612.97	34.74
Ta7DL1702	268.16	19.48	98.15	25.24	142.87	297.66	113.18	305.33	284.34	33.46	2.77	52.93	51.97	19.6	91.64	483.99	94.94	107.25	648.53	2.7	104.39	2.44
Ta7DL0217	267.43	311.6	653.71	84.03	93.45	79.18	150.38	157.49	127.19	223.17	155.9	184.95	168.19	118.89	134.73	154.1	193.41	38.91	87.73	160.16	186.29	118.68
Ta7DL0635	267.14	299.3	214.5	178.12	181.78	131.16	142.92	217.3	146.58	157.79	137.25	242.59	113.17	166.19	178.63	127.84	0	0	0	230.29	254.34	159.55
Ta7DL0152	264.69	50.91	4.59	0	0	0	0	0	0	229.53	122.7	333.36	1.74	8.21	2.14	1.53	5.02	0	3.24	21.69	4.56	0
Ta7DL0356	263.72	200.22	382.69	72.99	101.78	84.68	171.46	100.64	107.77	274.07	164.54	141.85	79.86	80.23	89.82	73.68	106.4	71.21	239.36	126.18	288.16	257.76
Ta7DL0023	263.07	250.52	1489.96	14.93	346.64	2465.82	66.05	248.99	22.56	54.45	44.57	353.09	609.04	952.14	4469.84	2177.43	8277.11	68.57	344.41	64.36	236.79	39.18
Ta7DL3287	263.04	307.63	451.29	74.28	181.16	216.88	143.61	109.99	172.15	293.09	273.96	275.94	158.85	416.09	345.46	375.52	475.34	246.98	273.37	199.11	174.68	207.28
Ta7DL2777	258.32	247.36	636.93	812.48	642.83	94.09	288.06	443.9	568.09	397.99	233.75	337.4	66.51	372.73	574.67	271.55	247.01	443.75	181.1	659.21	236.63	244.41
Ta7DL2611	257.65	219.93	317.03	1138.85	194.13	494.09	927.93	2950.22	1637.05	17.69	310.83	297.19	328.76	642.27	530.93	651.53	372.01	997.39	881.59	181.86	362.82	587.21
Ta7DL3078	256.72	2.86	0	1.55	0	0	3.67	19.94	0	1.07	0	1.3	0	0	0	0	1.78	0	0	0	3.34	3.59
Ta7DL0889	253.54	774.39	48.88	2124.18	695.25	42.48	451.32	220.13	587.6	855.45	1854.2	184.88	177.3	49.17	326.95	39.97	30.56	594.01	235.21	2387.39	1963.58	46.86
Ta7DL0439	253.21	165.66	102.97	262.19	263.88	297.19	459.94	342.45	324.27	426.97	377.03	297.82	432.64	384.13	212.5	161.14	259.36	401.64	306.37	380.81	313.32	298.59
Ta7DL3387	249.43	29.22	6.85	18.85	15.03	16.61	5.56	59.68	11.28	76.25	103.98	50.29	0	17.75	13.51	126.81	166.61	84.1	5.04	96.44	18.1	0
Ta7DL0882	249.31	452.54	195.51	467.21	238.94	104.95	258.82	415.62	308.61	217.55	512.83	269.7	316.91	199.32	483.41	122.24	113.56	257.78	278.03	485.04	629.38	245.96
Ta7DL2661	249.15	141.99	0	2748.55	5974.81	14992	5.66	9.81	2.83	6.62	213.25	737.42	31911.1	5466.98	778.47	995.42	1652.77	0	18.58	36.79	316.76	9425.9
Ta7DL3717	247.41	148.07	13.69	1245	764.67	6.66	718.85	355.67	474.73	712.81	1474.75	151.74	62.36	133.91	46.88	114.15	132.41	929.54	396.86	1153.27	872.94	856.75
Ta7DL3455	246.86	202.45	408.47	105.6	143.98	176.05	92.57	115.56	110.22	170.93	214.03	188.79	162.38	201.91	200.27	259.15	223.07	85.93	87.53	112.56	184.44	253.41
Ta7DL0117	246.78	334.49	68.24	208.09	109.98	27.15	153.06	177.41	166.33	277.85	344.84	166.2	84.44	112.72	46.63	48.68	42.38	231.54	156.36	169.07	270.61	457.57
Ta7DL1938	245.71	369.83	347.36	216.73	191.13	105.47	311.05	287.52	311.81	308.78	454.68	282.76	136.77	265.69	264.15	334.72	367.06	475.8	280.76	217.7	257.51	391.27
Ta7DL0605	244.93	3.99	0	152.71	380.73	61.34	128.45	2945.89	802.88	221.7	242.66	81.22	67.3	48.52	45.89	187.21	30.74	164.9	314.11	492.41	1211.56	37.45
Ta7DL2649	244.81	183.61	597.25	98.73	222.73	337.18	143.5	236.8	173.15	92.51	162.95	316.93	470.49	925.28	1349.08	1362.97	1144.64	345.83	634.24	90.14	197.56	237.08
Ta7DL0573	244.3	114.87	315.08	270.45	436.38	108.74	328.52	240	313.97	295.9	159.18	259.97	164.54	173.4	111.31	82.14	97.7	408.81	266.37	646.49	222.92	149.66
Ta7DL2504	243.79	478.58	671.39	221.34	361.36	311.03	386.22	429.22	470.88	236.27	447.41	354.65	378.53	420.19	333.84	656.54	821.62	815.56	1114.27	330.25	333.66	1135.09
Ta7DL3743	243.51	416.72	971.16	252.87	377.83	84.55	170.78	405.72	316.55	614.76	320.55	373.09	52.99	230.44	461.97	112.76	151.26	201.81	149.5	373.56	300.9	362.91
Ta7DL0631	240.02	364.39	437.86	444.13	539.45	462.64	386.22	534.37	565.56	318.38	662.06	294.26	1413.78	601.51	286.51	331.96	285.47	687.16	778.49	607.56	481.39	505.95
Ta7DL3583	239.83	396.09	337.56	14.56	23.22	164.09	44.46	126.29	62.38	122.61	157.03	297.58	31.91	114.39	232.81	101.66	102.77	83.73	64.16	49.75	172.86	279.05
Ta7DL0974	238.46	353.68	196.13	48.8	92.59	79.52	71.31	123.78	93.49	126.36	129.99	184.17	88.12	243.04	176.31	237.46	186.78	30.34	171.3	74.2	105.13	171.71
Ta7DL2228	237.12	199.13	163.94	123.26	211.98	140.02	244.26	142.26	187.97	282.16	285.24	219.9	214.92	177.2	106.27	67.36	93.64	251.34	334.31	397	297.19	204.39
Ta7DL2282	236.71	300.37	331.83	316.07	267.08	93.21	514.67	490.47	776.94	451.41	316.77	284.06	180.94	151.13	215.69	32.6	24.31	522.15	439.9	559.54	315.94	121.47
Ta7DL3554	236.58	10.58	0	3895.28	5957.8	8201.64	6.73	7.2	5.09	118.41	291.91	1037.6	11094.8	7961.96	3087.98	4494.5	5991.84	0	0	69.26	408.04	6816.93
Ta7DL2183	236.11	334.13	1290.17	241.94	268.96	323.75	214.75	887.26	381.53	211.92	406.32	201.22	19.69	82.16	82.77	55.65	13.85	256	411.29	255.99	388.34	128.38
Ta7DL1348	236.01	58.88	21.17	81.71	103.19	28.25	47.75	42.7	56.17	281.84	347.31	202.16	58.83	180.2	43.68	31.01	46.74	75.57	89.27	207.73	184.55	121.95
Ta7DL2918	235.12	397.59	167.16	99.14	147.54	186.08	118.39	251.73	160.08	196.7	283.14	244.63	190.83	471.56	436.29	359.43	406	200.41	392.71	202.67	168.99	210.78
Ta7DL0452	234.3	514.45	37.79	0	0	0	0	0	0	0	0	0	0	0	0	0	0	0	0	0	0	0
Ta7DL0273	233.78	133.51	15.05	24.88	42.33	137.37	42.46	631.65	101.9	5.75	18.28	53.49	38.56	488.34	244.27	1684.01	849.82	630.04	279.25	8.85	37.82	54.65
Ta7DL3431	232.34	336.7	138.93	155.49	83.79	133.99	0	0	0	13.54	436.93	222.69	15.76	4.19	0	0	6.85	0	0	117.58	35.09	68.26
Ta7DL3323	232.01	205.72	26.26	143.32	109.84	222.92	135.05	250.31	100.03	156.42	190.88	340.48	127.86	238.43	193.3	79.36	80.4	138.87	33.06	127.8	231.1	262.78
Ta7DL0585	230.59	515.88	328.02	51.32	132.56	92.1	70.86	123.12	67.43	160.77	151.01	207.77	111.57	178.11	127.24	184.69	240.5	71.42	69.7	98.85	123	146.75
Ta7DL2687	229.6	30.45	72.06	109.04	134.9	16.81	90.43	660.15	123.07	78.22	107.36	110.63	225.78	112.56	297.4	430.98	201.88	0	105.3	38.68	136.79	113.22
Ta7DL1353	229.1	114.12	44.61	1058.78	674.68	0	10.05	47.5	4.09	30.72	857.32	22.97	0	5.55	665.6	2.63	8.74	0	55.28	217.61	7.36	0
Ta7DL2923	226.52	59.39	47.83	26.05	184.09	819.12	592.7	635.27	946.25	11.09	1221.23	176.48	596.27	598.58	236.32	153.02	66.29	712.26	3322.3	30.86	115.33	44.18
Ta7DL0455	226.33	169.44	99.67	234.73	1165.01	2908.62	36.48	69.17	37.56	130.59	148.2	265.97	1968.87	506.74	257.43	415.72	282.62	75.26	26.59	100.58	289.92	683.25
Ta7DL0443	225.67	223.04	321.79	128.76	187.47	187.68	111.72	129.42	174.46	256.18	219.82	265.43	170.88	310.14	209.03	531.75	576.07	191.41	346.09	181.79	147.17	170.46
Ta7DL3439	225.51	261.8	106.59	820.5	693.63	571.27	294.11	212.77	290.4	394.11	377.54	307.43	1087.77	597.01	1463.33	307.23	303.39	453.34	404.99	440	284.05	425.17
Ta7DL3543	224.28	49.72	5.83	323.98	292.14	56.61	104.41	109.96	139.88	450.74	706.19	141.86	189.04	352.55	145.74	113.59	128.26	187	214.73	240.07	323.85	488.77
Ta7DL3528	224.2	204.97	33.88	166.88	111	89.72	130.33	126.09	122.89	262.68	304.92	235.64	95.12	54.15	62.72	61.51	56.09	149.22	156.7	199.18	164.98	253.35
Ta7DL1466	223.07	224.42	411.31	278.92	390.94	407.5	115.56	129.77	114.13	142.25	221.4	260.29	324.86	759.82	489.93	513.12	946.35	126.07	366.26	181.6	187.52	445.56
Ta7DL0921	220.29	343.91	506.31	164.72	150.12	158.05	86.86	316.39	402.6	104.23	327.48	283.64	216.06	238.59	240.04	109.88	45.2	486.76	290.06	129.98	232.99	204.65
Ta7DL1338	220.28	309.72	429.59	93.49	219.31	433.31	179.45	506.4	374.26	165.68	301.96	379.82	265.89	614.87	623.54	701.07	730.44	419.23	414.43	141.48	315.01	406.06
Ta7DL2535	220.28	309.72	429.59	93.49	219.31	433.31	179.45	506.4	374.26	165.68	301.96	379.82	265.89	614.87	623.54	701.07	730.44	419.23	414.43	141.48	315.01	406.06
Ta7DL2833	219.87	280.2	1124.47	112.36	195.23	571.54	156.41	180.22	238.88	239.3	223.8	436.93	161.57	406.75	605.58	1301.04	1445.31	353.69	6864.59	124.77	249.69	149.29
Ta7DL0099	219.68	96.81	20.03	1932.21	644.87	336.85	50.63	69.79	78.68	182.62	206.74	216.66	436.43	229.16	98.32	155.66	123.16	136.13	83.25	264.48	172.04	434.87
Ta7DL0797	218.49	423.09	208.51	140.38	200.36	172.35	167.6	142.58	129.32	211.87	152.85	284.98	161.74	225.91	194.72	107.51	120.74	151.49	367.97	179.15	226.92	224.62
Ta7DL1303	218.42	149.8	49.34	509.46	311.48	8.9	5.99	8.48	20.19	375.34	413.39	53.69	36.21	16.78	21.72	4.79	3.91	0	5.09	192.81	123.72	48.89
Ta7DL0416	218.39	222.62	99.71	262.06	296.73	348.35	96.85	144.91	77.13	222.9	208.84	252.93	293.06	593.6	353.57	233.78	234.58	186.32	80.74	111.24	199.33	421.88
Ta7DL0258	218.06	214.57	412.33	87.94	245.82	53.79	147.76	148.12	179.54	302.72	119.17	254.57	17.13	99.61	125.76	82.91	158.62	158.91	114.64	246.26	89.93	126.32
Ta7DL2095	217.45	117.66	29.53	156.2	168.56	21.09	307.34	170.21	247.58	728.17	140.05	283.1	55.45	73.98	28.99	24.64	48.83	365.72	137.66	530.46	156.74	8.43
Ta7DL2790	216.89	45.77	104.31	1824.35	827.69	367.79	50.14	51.91	46.37	165.04	158.35	157.04	679.57	295.99	74.79	263.63	408.34	95.87	43.16	200.21	175.45	554.76
Ta7DL1467	216.86	81.35	4.61	255.61	243.15	1.5	402.69	140.37	347.01	1126.65	160.75	329.08	0	0	0	3.98	1.62	316	201.16	750.94	244.95	0
Ta7DL3124	216.78	677.03	50.62	233.37	279.11	121.17	95.48	133.41	102.62	311.97	261.57	189.14	365.55	222.22	195.35	117.33	132.79	114.88	145.23	284.51	250.37	137.62
Ta7DL0016	215.79	202.69	51.13	91.75	205.33	268.75	372.13	394.5	719.47	123.45	107.99	65.67	323.24	855.14	324.26	716.65	983.97	174.27	459.78	67.68	232.75	90.3
Ta7DL2878	215.18	37.43	446.33	177.6	725.02	432.6	61.31	291.09	236.47	93.02	246.44	155.43	1109.77	392.58	1025.17	242.51	197.18	60.43	75.99	237.79	222.15	296.72
Ta7DL3579	214.97	134.7	7.24	149.29	72.69	93.22	532.16	433.17	782.58	76.73	275.92	54.02	11.39	76.98	5.16	11.08	16.13	492.02	162.56	95.19	31.8	27.96
Ta7DL0986	214.86	15.75	2.3	7.47	41.82	92.24	3.79	8.02	44.98	211.91	111.47	24.06	3.54	40.7	61.32	7.35	4.78	0	7.84	39.79	205.34	11.11
Ta7DL0250	212.82	400.54	332.19	149.8	217.05	119.8	151.86	107.85	107.63	299.04	206.14	233.44	1.76	16.64	0	7.76	7.64	72.88	121.67	215.47	234.01	201.21
Ta7DL3058	212.58	40.32	15.77	7.21	44.88	53.44	14.89	30.91	38.07	122.7	117.18	136.99	32.39	56.29	71.76	47.82	103.1	65.84	165.43	11.52	33.79	33.64
Ta7DL0794	211.42	27.49	6.44	209.65	300.13	338.93	36.09	24.27	27.25	22.59	95.92	59.73	271.63	469.77	203.97	64.8	44.36	24.58	31.13	135.64	36.34	34.45
Ta7DL3427	210.86	71.1	111.48	12.37	27.61	23.2	28.48	15.95	17.56	196.41	167.3	337.96	29.56	21.83	44.17	7.69	10.97	45.21	38.86	79.48	90.87	58.89
Ta7DL0836	209.6	171.2	391.58	144.9	543.26	247.45	113.2	175.31	156.38	197.8	211.77	348.3	273.3	167.34	83.79	429.64	681.17	241.07	195.14	199.92	226.13	237.17
Ta7DL2132	209.6	171.2	391.58	144.9	543.26	247.45	113.2	175.31	156.38	197.8	211.77	348.3	273.3	167.34	83.79	429.64	681.17	241.07	195.14	199.92	226.13	237.17
Ta7DL2053	209.3	645.01	250.04	39.92	161.85	239.74	469.5	780.71	806.08	368.03	785.57	700.53	341.27	592.71	649.37	1404.53	865.78	670.23	1127.47	230.09	913.15	990.49
Ta7DL1953	207.37	265.13	742.35	473.34	156.91	61.5	87.5	50.11	82.37	159.36	169.53	244.59	158.5	33.52	110.5	157.19	145.87	69.15	153.63	199.85	106.61	79.93
Ta7DL3159	207.22	158.38	16.41	323.21	228.66	253.18	0	4.77	10.76	41.59	215.37	257.55	402.81	237.19	353.61	104.36	56.53	0	0	110.79	143.64	331.9
Ta7DL3130	206.69	137.37	80.95	27.06	77.89	327.32	0	14.74	0	393.99	316.89	615.48	292.63	46.71	29.57	0	0	0	0	39.78	111.33	342.34
Ta7DL0064	206.18	53.19	0	638.42	705.41	880.36	3.75	0	0	92.54	151.43	195.4	1052.97	533.93	215.61	206.01	341.68	28.4	5.1	56.88	189.92	806.3
Ta7DL3089	206.17	459.45	140.85	134.8	221.82	277.77	152.01	432.77	194.56	122.32	117.35	333.57	637.85	154.02	216.77	98.23	80.23	249.28	64.94	90.86	132.94	480.65
Ta7DL1584	205.35	1006.53	1358.1	528.87	485.92	229.21	306.25	1098.28	800.13	322.39	515.58	764.89	455.96	948.96	1077.41	489.25	622.39	530.13	639.43	630.03	641.54	387.35
Ta7DL0825	204.1	17.56	0	276.39	88.42	0	86.25	60.31	120.07	110.42	105.9	39.83	0	0	0	0	0	0	121.21	156.66	254.28	10.94
Ta7DL0259	203.44	55.64	5.01	156.94	130.31	73.15	34.11	46.57	93.26	268.35	365.67	46.51	17.09	14.45	18.92	55.67	30.52	0	10.72	124.28	107.95	75.05
Ta7DL0203	203.2	9.49	0	0	0	0	0	0	0	0	0	4.3	0	0	0	0	0	0	0	0	0	0
Ta7DL3022	202.75	62.81	0	7.98	316.84	347.6	416.5	460.86	832.23	56.56	7.89	28.44	34.53	44.75	48.22	12.93	7.07	185.59	478.3	28.16	106.18	13.89
Ta7DL3799	202.69	280.92	362.2	514.36	456.43	396.86	468.25	498.71	375.19	347.79	686.25	255.09	489.33	353.96	164.23	319.76	124.57	0	112.64	394.97	914.51	459.83
Ta7DL2267	201.97	456.28	285.6	1023.11	558.36	416.47	112.57	227.5	80.6	118.45	227.59	255.92	713.49	164.46	36.81	331.46	236.52	244.59	41.2	94.75	212.07	366.43
Ta7DL1937	201.39	903.84	1400.99	314.62	321.46	724.88	121.66	167.86	80.32	80.23	123.4	262.26	587.54	1175.91	1902.25	2129.18	2596.23	122.12	157.81	136.46	313.23	607.26
Ta7DL3339	200.58	293.7	364.08	103.3	219.67	316.5	417.99	381.38	388.89	123.92	153.81	193.71	243.64	336.6	273.92	166	158.55	374.03	422.54	139.06	246.12	253.26
Ta7DL1229	200.58	293.7	364.08	103.3	219.67	316.5	417.99	381.38	388.89	123.92	153.81	193.71	243.64	336.6	273.92	166	158.55	374.03	422.54	139.06	246.12	253.26
Ta7DL1914	200.46	209.5	81.85	69.84	92.55	2.84	68.24	137.46	86.12	418.68	328.47	230.41	13.23	27.7	19.69	6	23.11	70.37	76.05	335.42	79.28	49.97
Ta7DL1121	199.55	313.31	212.03	88.38	149.33	117.15	104.57	112.39	116.73	234	214.44	321.54	155.08	256.38	306.8	261.21	313.22	300.62	225.79	200.33	152.81	181.02
Ta7DL2118	199.31	284.71	60.72	166.74	136.36	66.18	172.19	173.02	174.57	176.04	223.35	175.86	82.32	85.19	110.49	51.14	44.78	126.04	130.13	279.73	250.36	202.44
Ta7DL0812	199.14	164.68	152.14	1399.26	1389.16	1732.85	106.45	283.64	80.98	117.95	217.41	298.65	1682.79	1765.51	1076.86	937.18	1585.23	262.28	69.74	221.96	225.95	1233.87
Ta7DL3602	198.74	279.7	494.41	535.04	478.39	522.99	141.03	309.2	179.18	217.43	320.27	320.87	774.04	623.75	411.51	430.21	427.76	261.11	321.58	246.24	323.64	545.87
Ta7DL0897	198.63	63.95	100.4	221.64	227.06	82.95	160.02	142.67	202.85	495.13	406.77	239.49	110.39	108.96	176.38	234.05	224.73	313.04	231.14	407.88	153.68	125.68
Ta7DL2745	198.49	509.08	393.03	152.23	221.92	234.34	316.46	380.82	494.41	112.88	259.13	251.04	172.47	1577.19	1220.8	1540.14	1826.74	1097.58	1098.11	287.45	182.02	403.22
Ta7DL1974	198.34	196.38	294.72	67.09	133.35	43.64	94.54	178.42	112.4	432.48	376.82	316.69	21.19	203.93	335.73	133.79	132.35	179.39	117.17	160.33	269.33	170.96
Ta7DL2602	197.67	282.38	176.89	55.13	115.46	94.81	46.77	56.83	18.66	260.71	157.58	130.82	14.08	8.44	7.55	0	4.43	124.85	11.21	651.87	494.17	124.49
Ta7DL0948	197.35	235.19	369.71	310.63	297.33	218.99	319.39	404.75	296.4	309	163.62	443.01	264.15	262.02	286.25	216.19	257.39	354.86	187.05	445.53	254.77	224.2
Ta7DL2640	196.85	138.73	171.93	95.05	79.29	18.65	0	0.35	0.96	314.18	284.83	151.45	12.82	39.75	75.35	96.94	75.77	0	0	147.84	42.08	15.35
Ta7DL2434	196.74	39.68	27.66	242.33	712.26	693.28	954.44	671.75	967.25	156.18	469.84	212.35	702.44	576.66	554.08	561.8	179.09	608.99	2291.71	321.09	1277.52	1563.67
Ta7DL1040	196.43	108.96	13.79	253.2	73.12	0	68.8	205.57	101.63	192.51	222.31	34.66	10.52	4.86	10.98	4.5	14.7	304.2	43.05	228.07	95.02	25.84
Ta7DL0187	195.45	218.89	71.26	75.98	85.25	2.77	218.29	186.16	167.03	604.31	254.53	240.1	36.58	12.44	13.67	0	6.41	410.59	324.65	199.7	254.62	33.5
Ta7DL0359	195.4	822.06	55.35	3.39	58.88	869.02	44.28	50.71	28.58	4.63	10.68	430.39	312.77	181.77	97.11	89.72	64.61	141.59	613.89	1.09	8.37	105.97
Ta7DL1218	194.68	251.49	794.13	252	258.88	237.3	132.47	278.24	176.33	628.7	541.1	282.17	576.42	643.25	418.01	538.9	602.96	792.83	5531.46	200.54	212.51	479.39
Ta7DL0806	193.7	154.98	443.76	105.16	170.59	183.37	175.92	169.4	188.99	257.91	161.55	301.05	209.09	272.38	309.74	299.41	431.14	252.4	280.74	187	150.09	169.52
Ta7DL3076	193.08	229.23	99.48	826.46	442.53	7.26	173.25	100.32	182.94	415.11	955.11	269.11	105.48	82.34	56.26	90.28	162.19	255.16	162.85	585.59	500.79	2531.04
Ta7DL1205	192.61	89.96	5.28	124.91	119.66	71.33	79.22	383.77	223.49	23.43	9.6	24.46	11.69	8.28	103.09	0	0	46.62	83.23	12.24	58.97	5.62
Ta7DL1273	191.53	250.28	131.35	111.06	208.49	287.95	125.77	208.45	156.2	236.51	264.2	411.94	313.34	611.51	367.36	397.07	512.71	184.94	176	177.89	256.41	368.08
Ta7DL1206	190.49	92.58	0	103.5	168.11	90.64	79.54	360.32	220.62	25.06	20.96	38.14	3.66	15.32	99.94	0	0	128.94	130.63	20.08	48.72	5.26
Ta7DL3314	190.12	241.33	58.15	20.4	48.8	37.72	81.36	113.48	39.26	102.4	129.67	111.43	27.09	24.15	21.19	191.64	143.22	176.99	256.12	68.6	122.19	59.26
Ta7DL2163	188.4	4.56	8	0	2.51	10.19	1.45	0	1.45	10.33	6.43	6.38	1.6	3.86	2.54	0	3.68	0	7.64	3.14	0	5.66
Ta7DL2539	188.35	159.04	147.06	121.6	163.6	83.45	108.63	77.07	131.1	207.51	296.07	260.45	177.43	122.69	96.24	95.83	108.87	0	79.62	231.14	120.76	111.02
Ta7DL3103	187.11	385.61	199.12	119.76	114.7	74.38	63.3	227.45	207.43	218.26	205.78	181.7	110.94	349.76	339.51	778.2	554.9	77.41	332.68	86.95	110.22	144.7
Ta7DL1829	187.07	119.82	143.81	103.31	173.69	62.36	138.23	88.87	142.15	252.74	174	197.47	55.99	87.79	54.42	23.87	33.22	86.99	128.58	261.64	181.89	118.48
Ta7DL2637	186.48	266.54	2.4	50.88	112.19	105.16	95.48	110.14	117.26	52.04	127.01	35.28	34.6	146.6	171.4	48.28	89.91	75.59	115.93	76.6	157.57	87.32
Ta7DL0852	185.68	955.09	129.8	4800.14	11029.2	16647.6	509.23	1443.29	1972.03	32.91	78.64	4605	22752.2	8620.44	1557.63	7985.22	2205.11	45.65	317.27	36.12	187.59	15390.5
Ta7DL1387	185.46	229.49	3535.75	0	268.76	2091.1	7.75	90.86	17.43	48.82	40.82	245.11	231.66	137.41	8282.21	142.57	1114.14	0	1481.8	22.36	351.19	128.12
Ta7DL0701	184.7	314.71	12.29	207.76	554.78	414.83	55.87	111.7	89.61	95.32	70.97	174.15	99.69	291.06	242.1	254.35	226.09	79.49	313.02	65.45	167.08	59.15
Ta7DL3446	184.64	185.99	126.21	118.63	136.24	69.67	194.71	729.34	634.91	65.74	353.68	175.11	86.59	192.07	550.55	370.06	135.66	826.89	566.88	157.02	299.85	763.1
Ta7DL0055	184.24	266.74	173.17	137.16	235.69	94.75	168.21	127.85	182.42	385.35	213.14	177.56	126.63	223.67	119.56	305.81	389.73	158.61	183.07	351.95	204.09	105.38
Ta7DL2230	183.13	192.15	227.58	288.39	189.73	176.14	245.11	284.05	495.29	151.23	429.77	359.37	337.46	446.85	656.14	479.58	496.74	674.93	678.36	218.12	452.3	512.78
Ta7DL2636	181.86	209.36	155.42	87.91	56.17	74.7	144.72	152.55	121.45	176.06	176.28	179.82	108.63	205.66	82.54	67.3	79.81	0	42.77	107.95	122.88	137.64
Ta7DL3458	180.46	78.18	14.65	11.83	1.62	35.69	7	127.48	14.31	23.36	17.82	28.31	0	9.05	1.67	2.4	11.77	0	2.55	30.39	12.15	1.96
Ta7DL1889	180.05	113.87	1881.88	78.89	75.5	342.78	99.91	349.38	158.62	52.9	128.23	158.91	356.06	558.59	1046.09	1041.47	1020.13	260.26	859.97	56.16	112.67	81.49
Ta7DL1888	180.05	113.87	1881.88	78.89	75.5	342.78	99.91	349.38	158.62	52.9	128.23	158.91	356.06	558.59	1046.09	1041.47	1020.13	260.26	859.97	56.16	112.67	81.49
Ta7DL2421	179.53	456.28	2221.31	165.91	186.12	475.97	321.64	738.2	332.49	118.45	227.59	207.18	457.91	219.29	368.1	552.43	425.74	0	123.6	198.12	181.78	266.49
Ta7DL0261	179.16	123.25	340.02	255.3	244.29	174.5	284.17	230.45	303.53	286.44	175.52	239.43	113.07	151.84	104.6	34.23	48.54	200.98	168.17	323.33	209.91	161.87
Ta7DL3312	178.7	12.72	0	74.14	523.43	437.32	130.61	302.51	217.22	66.08	135.57	80.73	27.02	226.71	27.59	43.94	21.79	218.34	154.41	98.24	34.15	119.06
Ta7DL1939	178.43	279.86	272.31	230.4	294.09	64.32	185.14	239.23	186.89	404.02	203.44	253.52	133.57	98.37	69.06	92.9	64.89	171.85	118.42	349.96	225.93	182.61
Ta7DL0579	177.71	210.54	670.97	95.39	241.23	436.69	146.35	254.14	214.89	163.45	190.38	223.08	444.77	354.89	301.99	717.47	651.06	311.26	428.13	212.57	156.88	163.51
Ta7DL3529	177.57	198.9	138.97	103.36	163.01	57.99	67.73	53.74	75.32	439.25	343.35	200.28	10.02	39.54	58.05	36.44	95.13	125.09	93.86	323.15	169.84	24.17
Ta7DL2628	176.85	99.62	153.72	100.54	167.7	271.61	151.75	124.91	134.58	302.93	154.82	275.7	112.67	452.97	328.17	327.79	355.07	230.43	168.68	129.26	202.62	249.79
Ta7DL0111	176.46	270.22	0	99.33	103.14	6.7	1126.1	799.43	1195.41	671.04	315.11	423.8	0	67.31	25.71	823.29	366.78	1330	2374.56	508.32	287.36	26.98
Ta7DL2700	176.24	153.2	52.46	54.71	98.7	72.59	111.03	58.91	81.5	437.33	192.48	291.82	89.12	110.71	56.91	45.21	41.43	38.9	58.62	257.04	148.34	67.02
Ta7DL2906	175.94	1138.6	80.72	87.07	285.28	332.13	544.94	723.65	694.21	279.85	341.15	609.68	812.12	568.66	885.18	1256.51	1661.96	484.6	1153.31	119.39	189.22	427.92
Ta7DL3613	175.83	413.44	111.46	114.78	192.85	139.76	110.63	65.59	70.61	256.09	114.3	146.53	77.86	106.11	146.94	66.15	72.55	109.4	92.35	183.4	64.52	61.37
Ta7DL1634	175.04	23.04	58.89	153.61	73.5	40.57	69.45	120.33	193.04	186.03	259.45	111.84	301.82	121.74	1.15	9.88	0	116.04	101.18	98.49	32.51	2.62
Ta7DL2617	175.01	72.19	4.7	584.41	420.66	239.65	11.13	15.44	8.41	136.85	392.26	84.72	714.03	97.63	84.86	27.4	46.38	11.94	10.8	195.18	281.76	490.95
Ta7DL0858	174.64	126.89	161.2	111.56	127.93	88.25	140.88	89.53	131.13	242.98	385.46	200.99	97.44	161.6	109.98	113.9	114.99	239.32	306.23	222.57	172.38	158.76
Ta7DL1091	174.42	162.95	271.13	1145.7	581.59	508.9	126.54	201.4	138.45	241.97	274.26	333.68	611.37	491.89	263.9	191.5	266.83	33.83	76.36	295.04	349.48	607.83
Ta7DL2152	174.12	302.72	211.39	43.78	116.91	98.28	85.28	102.32	110.12	240.56	190.3	280.17	102.07	163.91	126.91	46.37	78.88	221.27	145	148.31	131.45	132.7
Ta7DL0012	171.38	514.09	104.17	108.7	64.4	73.86	357.88	180.6	230.11	77.08	147.08	167.53	97.79	341.69	323.43	88.22	50.6	517.5	206.76	86.21	139.73	105.29
Ta7DL2226	169.98	48.96	48.8	5.01	2.05	2.27	1.7	3.6	2.5	96.41	206.4	34.14	7.1	23.34	13.29	33.63	23.76	5.9	1.07	5.06	4.63	6.63
Ta7DL1213	169.98	48.96	48.8	5.01	2.05	2.27	1.7	3.6	2.5	96.41	206.4	34.14	7.1	23.34	13.29	33.63	23.76	5.9	1.07	5.06	4.63	6.63
Ta7DL3748	169.83	0	0	0	0	0	0	0	0	0	0	0	0	0	0	0	0	0	0	0	0	0
Ta7DL3101	168.93	36.82	5.99	397.82	518.29	43.24	175.25	64.57	123.32	432.74	2158.57	127.77	271.73	99.64	22.35	30.61	58.54	252.23	109.31	1201.47	804.88	360.32
Ta7DL2658	168.87	51.09	53.57	11.53	19.85	12.16	15.02	12.65	16.01	140.83	149.36	146.47	11.46	60.58	36.63	34.32	35.08	18.78	22.11	16.31	43.08	33.36
Ta7DL2398	167.99	129.45	10.11	146.59	182.59	177.01	55.02	55.76	34.33	173.93	317.99	273.56	220.12	344.32	389.16	246.83	154	79.93	28.83	64.14	137.3	221.6
Ta7DL2841	167.7	66.18	1268.29	53.83	65.21	105.94	75.48	103.31	60.47	90.94	66.6	164.76	192.72	212.85	590.46	365.13	309.08	144.52	273.69	62.92	86.34	77.81
Ta7DL2764	167.68	102.33	548.7	271.87	213.4	114.42	178.36	270.94	203.59	302.67	248.03	176.43	108.45	207.98	170.23	153.87	131.36	162.64	195.69	316.04	166.55	212.02
Ta7DL3502	166.47	1591.63	167.7	126	161.52	481.88	391.06	1264.99	508.55	37.08	126.31	291.8	207.41	790.02	999.65	177.27	205.27	550.64	357.43	223.14	238.24	476.65
Ta7DL0898	166.17	0	18.99	0	2.78	9.22	13.73	30.33	17.32	8.06	5.77	114.96	0	0	3.08	8.75	7.24	102.57	46.15	13.02	0	0
Ta7DL2984	165.68	69.83	20.46	1004.56	313.63	164.69	89.66	61.94	62.9	160.03	102.98	159.39	214.39	217.37	92.82	104	161.74	70.37	38.03	196.09	102.6	274.83
Ta7DL0128	165.42	241.58	185.72	110.04	171.58	122.67	162.7	148.19	126.83	188.84	137.08	160.66	183.01	138.92	82.3	61.74	33.76	120.88	143.41	186.93	186.15	184.44
Ta7DL3470	165.12	142.06	274.36	84.97	224.07	168.54	132.37	196.42	166.81	183.47	170.87	265.98	133.17	228.26	194.97	182.7	233.47	175.9	158.77	174.14	220.63	180.38
Ta7DL2239	163.43	166.18	30.24	73.48	91.98	23.23	71.27	51.36	80.31	214.06	186.79	164.35	59.36	74.42	35.11	13.57	10.27	165.15	126.57	159.55	89.21	81.05
Ta7DL0512	162.64	229.01	50.81	56.52	114.59	365.89	58.87	556.47	372.23	83.06	143.18	179.43	633.58	729.63	751.76	334.88	407.64	149.7	156	70.15	155.72	189.8
Ta7DL1952	162.44	157.56	228.38	83.68	178.32	72.84	228.49	179.61	300.3	349.36	144.01	274.09	78.45	125.88	102	18.05	32.37	3.15	239.11	382.14	168.54	114.65
Ta7DL0837	161.93	128.61	134.57	1715.49	521.19	308.7	38.04	78.12	46.13	143.98	158.61	187.2	380.46	183.19	284.31	308.28	390.61	107.04	65.6	266.48	181.73	345.17
Ta7DL1967	161.83	83.64	876.67	150.09	194.61	359.06	329.4	366.83	275.86	150.08	185.36	215.38	251.33	272.27	240.56	467.45	453.85	448.4	1856.58	160.05	204.05	222.57
Ta7DL1304	161.61	116.2	97.71	46.24	67.69	17.26	69.11	57.59	68.68	231.82	203.22	208.21	4.47	2.16	2.85	2.03	0	71.39	60	137.61	119.47	31.63
Ta7DL3451	161.01	32.61	0	789.54	547.31	9.25	434.44	1585.12	578.66	21.25	1795.39	1001.19	372.35	671.87	252.71	502.91	303.48	1323.75	636.43	1048.56	774.3	1942.46
Ta7DL1190	160.38	846.3	5.6	56.74	51.69	31.1	203.94	247.4	431.93	127.96	19.34	16.56	0	0	5.86	5.7	0	0	35.74	120.42	113.61	17.16
Ta7DL1895	159.29	35.18	10.33	601.41	337.56	921.67	19.37	84.02	20.23	85.08	193.92	266.99	438.41	725.42	1051.35	699.35	602.99	45.34	24.3	98.78	162.81	527.74
Ta7DL3590	158.7	78.32	25.49	220.53	202.06	7.44	545.04	488.27	664.73	292.29	509.61	43.35	28.94	22.06	21.69	5.15	5.65	988.15	680.07	604.51	335.96	114.45
Ta7DL0209	158.39	8.74	10.27	1621.46	1499.48	3413.67	0	4.48	4.31	39.05	152.41	324.94	1421.98	1457.41	828.45	540.19	611.67	0	0	53.59	134.93	1044.15
Ta7DL0857	158.3	174.01	113.92	65.48	122.38	122.04	104.94	122.43	138.95	184.9	173.4	215.42	169.79	220.02	194.2	77.1	78.65	250.19	159.96	206.44	159.48	165.18
Ta7DL0394	158.3	174.01	113.92	65.48	122.38	122.04	104.94	122.43	138.95	184.9	173.4	215.42	169.79	220.02	194.2	77.1	78.65	250.19	159.96	206.44	159.48	165.18
Ta7DL2873	158.27	82.85	562.86	99.57	181.64	242.94	152.57	190.08	174.85	94.26	282.25	173.64	490.95	309.44	242.05	306.94	307.25	323.49	521.78	145.69	324.65	351.07
Ta7DL0380	158.11	337.8	145.67	40.08	201.35	704.83	113.8	653.57	292.87	170.48	330.42	551.29	272.53	44.97	258.53	241.07	449.82	84.79	416.44	227.58	302.73	511.6
Ta7DL0534	157.17	64.94	0	46.41	22.22	8.19	4.56	0	7.03	21.5	5.13	3.27	56.76	3.21	4.34	0	0	0	0	2.47	0	0
Ta7DL0660	156.32	93.63	50.62	79.73	78.15	57.5	101.23	72.21	70.12	173.46	144.89	184.25	54.51	49.55	29.3	53.08	29.76	98.47	112.62	107.32	86.72	200.79
Ta7DL2925	155.67	123.11	211.67	136.26	117.02	134.51	107.93	132.04	72.24	179.98	215.82	235.11	91.49	229.72	94.57	85.48	144.19	90.68	105.28	146.67	145.85	153.92
Ta7DL3884	155.37	134.7	119.59	102.72	49.45	0	99.24	76.08	19.86	61.67	201.39	76.46	142.48	79.76	63.14	35.59	90.9	0	0	148.35	138.03	83.36
Ta7DL0902	155.11	105.8	311.8	88.5	162.3	307.59	417.79	805.47	766.2	52.26	307.46	100.44	232.71	290.77	410.74	156.84	86.34	1099.67	867.42	120.71	145.85	109.05
Ta7DL2190	154.93	289.95	348.71	46.62	93.01	144.01	89.36	274.23	155.44	78.3	139.27	298.84	209.04	406.58	524.31	353.66	462.51	251.76	161.18	99.21	154.09	358.2
Ta7DL3569	154.85	285.62	0	677.77	204.33	0	0	14.89	2.2	13.75	252.55	20.86	12.24	11.73	15.42	9.15	6.03	85.91	7.74	66.81	46.46	0
Ta7DL3349	154.26	164.63	121.27	76.03	130.97	64.29	253.12	137.6	146.33	210.6	138.97	164.01	147.84	115.97	78.93	110.5	132.73	263.72	146.54	303.62	153.23	88.36
Ta7DL1404	152.72	294.05	0	19.26	277.28	596.7	118.23	331.45	531.81	74.75	65.19	8.34	68.34	0	0	10.91	0	0	0	42.4	237.9	68.66
Ta7DL3320	152.39	252.48	0	238.51	86.21	0	90.15	295.72	71.7	231.81	455.05	87.71	3.66	3.83	0	62.58	68.15	42.98	38.42	298.31	133.16	31.57
Ta7DL3850	151.59	778.44	5.12	21.33	13.78	5.16	183.5	246.36	295.97	35.29	9.9	8.28	11.82	4.19	0	6.5	0	0	82.67	53.54	90.53	0
Ta7DL1044	150.36	142.85	137.56	72.17	69.59	64.12	84.51	92.25	116.43	140.97	179.28	176.56	91.19	184.39	113.23	131.62	136.36	227.64	197.01	111.39	100.21	119.91
Ta7DL0807	149.79	127.87	12.29	106.52	245.31	278.13	289.17	526.63	1067.42	171.22	220.23	120.08	17.14	67.25	17.81	132.41	82.21	343.58	921.46	107.76	407.13	239.29
Ta7DL3832	148.68	189.22	45.44	119.53	74.86	102.35	138.12	35.21	19.75	92.83	180.5	113.02	111.97	78.54	37.85	30.24	6.37	0	0	219.71	142.69	177.44
Ta7DL1758	148.6	186.83	54.71	65.97	59.41	43.03	57.39	85.48	49.51	183.8	226.43	177.32	1.6	34.45	44.83	34.83	15.99	65.48	65.04	103.34	177.24	114.8
Ta7DL2896	148.22	1040.46	47.95	75.45	256.83	260.98	375.92	1040.78	927.26	252.63	219.57	539.58	477.07	458.14	724.61	1017.01	1035.29	929.11	1016.15	72.78	216.83	453.24
Ta7DL0011	147.59	112.52	36.92	53.38	16.25	0	84.61	65.06	81.03	83.98	64.09	38.73	19.95	7.63	12.52	0	0	167.46	22.64	43.53	57.62	2.82
Ta7DL0113	147.47	50.97	39.8	42.23	235.37	333.4	179.21	390.88	365.28	83.76	208.12	121.55	112.07	199.07	78.83	335.82	146.07	416.23	245.09	38.89	304.97	46.84
Ta7DL2698	147.35	103.51	152.47	418.85	400.59	238.69	72.78	89.03	92.34	139.44	166.53	256.07	433.9	490.46	263.72	1279.17	1294.96	140.68	229.4	158.69	154.95	243.91
Ta7DL3112	146.47	251.5	178.37	38.06	202.6	125.68	251.7	198.82	238.84	107.03	161.79	101.9	152.58	126.89	166.46	48.85	48.81	143.35	243.72	160.08	89.02	63.55
Ta7DL1723	145.61	335.95	4.58	134.93	163.4	0	16.21	31.21	53.3	271.25	372.74	106.13	0	6.55	17.1	0	0	17.92	35.59	277.2	115.26	4.89
Ta7DL0690	145.36	100.78	34.5	66.98	95.6	69.55	60.43	81.64	68.42	254.48	128	193.66	26.48	111.66	63.07	53.9	128.03	66.79	83.18	139.19	107.33	122.79
Ta7DL3662	144.1	0	0	0	0	0	0	1.71	0	0	0	4.55	0	0	0	0	0	0	0	0	0	0
Ta7DL2326	143.9	137.45	217.44	219.51	215.75	77.7	112.56	146.32	63.36	106.1	142.85	210.88	317.97	250.77	382.94	309.01	192.62	57.08	60.91	143.08	170.87	191.54
Ta7DL0532	143.55	59.55	0	59.13	26.14	0	0	1.45	5.58	15.83	9.08	11.57	40.63	0	0	3.73	0	0	0	5.8	6.57	0
Ta7DL1852	142.94	24.55	0	0	0	0	0	0.84	0	5.5	31.46	102.28	0	0	0	0	0	0	0	0	0	0
Ta7DL3848	142.8	339.16	346.13	223.45	68.47	0	26.86	6.58	27.54	112.2	118.47	54.11	0	4.01	0	8.69	2.03	102.19	15.83	105.35	23.85	22.26
Ta7DL1047	142.54	0	0	0	0	0	0	0	0	0	0	0	0	0	0	0	0	0	0	0	0	0
Ta7DL1591	142.15	152.56	326.17	99	135.35	99.47	115.5	80.79	103.16	214.33	216.86	183.27	114.91	148.35	123.35	102.06	114.42	167.3	179.74	182.19	138.85	140.37
Ta7DL1530	141.14	244.41	470.64	80.58	179.95	337.9	84.11	382.69	303.8	39.08	134.94	228.15	354.99	654.26	829.77	511.98	528.13	234.58	147.88	94.61	212.71	365.4
Ta7DL0661	140.69	52.85	108.33	20.38	29.25	86.08	142.21	154.61	99.91	128.25	104.83	133.31	110.82	34.73	30.86	67.62	67.53	259.03	43.65	149.02	165.63	92.22
Ta7DL2610	140.53	232.01	99.58	98.91	126.66	105.91	186.01	199.81	79.75	179.06	201.79	239.33	120.4	112.76	43.44	55.44	0	0	0	96.48	168	262.39
Ta7DL2662	140.53	101.74	89.98	793.35	655.79	814.94	103.68	110.92	118.43	156.32	202.1	179.1	1652.12	427.42	222.39	168.32	218.81	140.05	215.51	155.05	227.84	481.84
Ta7DL3411	140.51	160.87	396.83	84.48	222.86	26.54	225.43	110.84	179.06	153.27	88.92	128.44	133.39	201.68	142.56	195.02	211.03	215.26	300.04	412.78	101.86	79.54
Ta7DL2867	139.56	13.77	294.38	78.12	398.6	235.66	34.11	210.6	158.43	60.43	153.24	101.32	540.01	263.41	676.89	176.95	152.54	203.25	33.89	126.53	147.13	183.35
Ta7DL1640	139.5	122.61	9.8	0	0	0	51.34	221.96	520.68	2.08	13.89	164.08	2.46	7.22	3.2	13.6	0	504.83	444.53	42.2	21.59	156.99
Ta7DL0764	138.9	301.78	84.21	123.44	88.03	5.71	66.7	59.36	55.06	329.44	206.42	116.7	8.97	20.27	7.27	8.22	46.19	52.76	68.48	172.7	80.12	21.3
Ta7DL3207	138.59	7.49	8.79	1472.84	1314.36	1130.75	0	8.94	2.44	78.12	191.89	220.6	1971.31	636.47	313.89	217.47	305.06	0	0	81.96	185.24	1302.55
Ta7DL2392	138.26	174.48	246.6	32.76	54.85	97.31	50.86	112.17	76.96	124.62	135.04	226.7	64.11	204.69	229.59	203.94	281.26	86.8	332.2	66.98	116.35	118.8
Ta7DL0384	138.01	33.05	3.87	46.43	29.05	1.89	13.74	10.67	28.72	3.7	112.98	155.62	0	0	0	1.27	0	14.96	13.52	3.44	2.57	0
Ta7DL3087	137.93	108	249.78	199.9	194.46	68.22	247.44	179.78	245.38	239.34	138.8	209.26	102.9	253.22	254.33	81.39	102.31	317.82	301.2	383.52	183.51	195.27
Ta7DL3068	136.94	17.36	10.23	3190.2	778.54	603.33	16	0	6.08	96.36	141.7	63.02	2141.25	426.84	120.57	109.44	90.32	0	0	241.15	99.29	1049.12
Ta7DL1376	136.89	126.59	124.65	82.88	273.83	583.44	205.88	1239.36	679.38	229.74	161.66	61.49	362.61	2353.22	815.66	1056.59	722.51	423.73	754.66	176.18	260.94	138.42
Ta7DL3129	136.44	74	19.31	6.65	4.24	16.4	0	3.49	1.31	96.68	76.11	170.8	16.43	22.48	11.31	2.99	13.26	0	0	5.69	4.79	18.03
Ta7DL1096	135.97	175.45	460.17	45.94	103.55	136.64	118.12	103.67	220.88	89.92	115.29	89.68	57.86	220.88	229.69	536.79	529.32	98.78	367.67	62.82	137.26	72.08
Ta7DL0491	135.89	47.99	235.18	16.47	20.26	49.72	61.19	102.38	76.39	11.4	26.41	61.25	59.98	57.15	108.78	1855.88	2401.34	101.14	1634.22	21.11	20.32	43.72
Ta7DL3683	135.75	0	0	1.71	1.63	0	134.36	336.41	319.01	0	0	4.29	0	0	0	0	0	1197.22	139.11	7.67	4.91	1.98
Ta7DL0267	135.71	107.47	31.82	765.42	50.97	29	2023.6	490.91	426.65	38.98	55.84	146.3	19.06	1062.64	1706.19	620.85	0	0	343.09	418.84	311.68	66.06
Ta7DL1788	135.13	8.01	0	0	5.24	1.8	2.38	16.55	4.49	3.16	0	147.15	11.29	30.46	101.33	91.37	87.46	0	12.4	0.21	12.57	11.4
Ta7DL2204	134.73	292.91	0	49.8	25.52	86.37	264.12	973.45	387.31	54.08	167.58	429.14	130.62	915.82	1685.27	5510.14	3074.01	283	672.89	173.53	140.67	156.72
Ta7DL1730	133.07	472.13	103.1	98.57	155.25	224.89	186.99	103.44	127.27	153.82	187.59	121.34	171.05	315.64	225.38	257.67	340.29	211.92	462.17	123.97	186.5	102.49
Ta7DL0575	132.98	204.82	840.87	411.33	662.04	2364.66	123.45	147.42	82.27	66.48	427.89	1158.26	7287.36	2604.35	17886.2	675.61	1515.09	129.11	75.33	154.07	623.63	570.48
Ta7DL1133	132.77	113.8	45.11	22.09	21.13	41.5	4.26	12.43	2.9	126.07	155.5	189.93	10.09	39.27	25.33	52.69	44.63	0	7.64	93.6	79.48	105.5
Ta7DL2218	131.56	0	0	2199.5	495.76	22.09	1580.45	1203.97	1850.03	94.93	518.58	287.05	551.58	1013.83	1108.01	284.04	369.75	1122.14	412.06	499.38	518.25	172.22
Ta7DL3638	131.56	59.3	128.25	185.87	39.66	22.09	84.45	142.84	49.33	138.74	84.09	26.91	40.56	34.17	0	0	0	0	72.72	175.11	172.75	0
Ta7DL0014	131.17	112.75	33.06	57.19	9.66	0	61.55	67.2	45.47	49.03	33.44	31.21	22.01	2.74	3.67	0	0	91.05	27.26	17.2	33.94	11.76
Ta7DL2151	131.06	46.39	164.15	26.27	121.27	227.72	72.39	133.51	102.09	117.44	110.4	75.41	146.65	337.65	164.84	260.76	237.98	325.49	215.56	75.65	119.82	368.82
Ta7DL0821	130.54	87.04	270.32	66.75	66.36	40.05	63.55	61.16	88.07	140.95	117.97	214.53	75.81	133.35	149.9	79.38	59.5	171.75	95.2	111.05	92.18	84.87
Ta7DL1391	130.5	22.16	83.01	48.01	53.95	31.65	99.51	58.68	86.17	180.56	89.98	131.42	14.91	99.25	66.01	40.79	36.61	97.96	54.98	163.58	60.36	29.17
Ta7DL2728	130.39	136.39	300.23	81.38	91.74	136.61	110.73	114.18	64.36	142.7	72.84	151.59	114.69	109.58	77.36	88.47	152.07	85.78	65.34	159.39	153.2	115.2
Ta7DL0326	130.39	136.39	300.23	81.38	91.74	136.61	110.73	114.18	64.36	142.7	72.84	151.59	114.69	109.58	77.36	88.47	152.07	85.78	65.34	159.39	153.2	115.2
Ta7DL0578	130.23	264.04	249.1	94.08	96.96	15.3	77	145.47	116.9	240.49	148.16	239.13	13.88	176.21	84.57	47.85	52.51	83.2	60	185.52	100.7	193.38
Ta7DL2881	130.02	154.61	95.34	76.83	69.31	108.99	86.96	134.87	79.48	82.01	141.96	198.97	101.19	273.65	230.28	138.82	170.39	206.11	169.04	52.08	137.4	262.49
Ta7DL2384	129.63	123.33	50.75	25.21	34.46	62.75	40.49	85.51	38.45	125.73	112.75	158.45	47.55	107.9	104.1	191.42	208.21	105.69	90.03	61.27	60.87	106.51
Ta7DL0292	129.42	149.38	602.61	82.86	140.97	126.46	107.5	164	111.33	121.07	89.65	143.02	54.92	154.84	176.88	70.64	38.72	217.19	128.21	131.32	132.5	90.89
Ta7DL2395	129.07	229.85	980.01	73.46	65.9	123.69	62.43	70.92	48.06	108.03	101.53	202.38	79.32	64.63	68.19	77.13	113.05	0	39.06	83.88	105.71	157.29
Ta7DL1545	128.81	43.73	63.34	228.75	264	599.6	13.74	28.9	12.57	90.37	55.49	169.76	1320.07	268.29	175.97	145.53	226.63	22.9	13.1	46.14	92.22	288.47
Ta7DL3745	128.47	755.77	111.51	74.19	97.13	63.32	63.84	62.46	88	122.41	124.15	114.27	117.22	117.52	62.86	28.38	31.39	106.64	97.92	134.11	93.88	89.87
Ta7DL3265	128.11	147.66	392.81	37.35	94.45	114.45	68.89	83.29	74.56	112.15	122.23	171.89	85.25	235.83	181.62	149.16	208.76	102.29	107.25	90.95	86.12	117
Ta7DL3060	128.04	419.55	357.83	35.17	79.33	108.85	123.22	123.68	85.5	76.53	66.38	168.88	63.99	390.09	518.29	1414.86	1216.06	413.43	423.54	75.64	110.29	90.49
Ta7DL3107	127.71	50.77	10.62	7.83	18.74	39.29	1.16	3.73	6.93	83.95	227.68	75.52	14.53	10.59	7.87	9.85	23.07	0	0	49	19.72	65.88
Ta7DL2223	127.44	0	0	74.76	168.36	0	14.37	8.85	10.95	128.31	87.64	45.81	199.3	294.65	614.62	160.21	0	0	150.36	137.13	55.13	62.11
Ta7DL1926	127.43	123.81	830.73	146.46	280.6	1011.98	52.87	283.68	168.6	59.23	100.65	260.49	463.77	1306.25	2431.69	1889.68	1650.53	136.96	89.69	66.21	231.93	221.13
Ta7DL0516	125.41	62.31	41.39	25.02	47.93	101.62	29.5	33.2	10.16	72.51	80.36	137.71	27.15	87.56	57.28	234.55	258.42	39.16	112.19	61.19	81.42	68.19
Ta7DL3738	125.37	0	50.45	0	246.54	69.64	61.57	59.55	8.85	62.11	59.54	19.34	110.42	193.23	0	0	0	0	105.09	104.77	62.7	0
Ta7DL2094	125.31	157.56	431.66	106.09	59.97	59.38	58.03	80.28	80.12	87.73	139.73	165.54	390.38	387.44	440.7	424.95	529.24	227.11	292.28	115.62	100.54	184.42
Ta7DL2419	125.08	0	105.53	28.94	0	31.93	50.01	146.52	0	0	40.99	26.96	123.9	119.24	197.54	0	0	0	0	35.23	85.56	72.96
Ta7DL1935	123.78	103.56	80.9	307.14	380.76	393.36	127.93	149.67	162.71	124.01	188.95	248.15	719.69	624.87	470.34	299.6	204.4	179.85	111.72	229.7	331.53	383.75
Ta7DL1882	123.69	161.57	113.14	60.71	59.9	64.1	102.13	32.83	73.91	182.31	131.32	93.83	42.24	140.37	201.47	146.83	144.79	63.9	51.94	127.83	114.61	77.02
Ta7DL0581	123.54	307.05	334.89	49.49	60.01	62.83	81.79	119.2	129.66	162.53	137.68	55.63	29.68	91.08	75.2	151.99	100.96	178.02	122.62	122.34	130.74	42.27
Ta7DL2455	123.41	893.67	2335.67	85.18	54.33	87.95	43.67	209.02	65.42	106	136.01	299.89	48.39	373.44	820.99	130.2	115.55	63.75	149.69	71.67	137.5	144.91
Ta7DL2555	121.37	56.6	36.88	1209.13	942.56	1510.08	26.91	54.08	38.56	55.09	111.9	210.8	763.54	332.83	167.58	454.37	586.38	30.49	24.65	48.58	163.07	1526.95
Ta7DL1345	121.37	56.6	36.88	1209.13	942.56	1510.08	26.91	54.08	38.56	55.09	111.9	210.8	763.54	332.83	167.58	454.37	586.38	30.49	24.65	48.58	163.07	1526.95
Ta7DL0905	121.22	56.29	12.46	16.5	22.09	1.74	128.58	61.43	88.54	82.48	125.17	584.59	23.28	11.63	2.34	7.31	7.31	165.62	154.91	82.83	94.8	53.42
Ta7DL3008	120.56	0	0	0	0	0	2.64	0	1.37	15.58	5.96	0	3.64	15.22	5.22	0	0	0	0	0	3.23	10.47
Ta7DL2430	120.25	20.73	23.44	29.98	42.3	52.15	48.42	28.13	40.28	121.43	108.28	87.56	36.09	107.05	54.4	24.96	33.06	53.99	53.3	60.8	80.2	58.05
Ta7DL0915	120.21	84.5	72.65	93.91	118.9	147.4	64.37	38.35	35.28	96.63	142.36	84.19	32.27	151.89	87.38	52.78	53.2	80.68	9.68	77.53	137.47	158.68
Ta7DL2809	119.52	172.81	1466.18	2127.91	2053.18	1949.21	661.35	661.69	1675.18	73.31	201.82	228.64	2742.33	725.78	556.27	800.03	716.03	1168.46	1096.94	74.78	165.64	897
Ta7DL3031	119.34	0	0	0	0	0	0	0	0	0	25.48	81.48	0	0	0	0	0	0	0	0	0	0
Ta7DL1833	118.95	32.15	4.95	18.35	19.3	9.67	38.05	16.08	16.65	46.18	51.23	35.23	17.5	12.29	18.32	11.93	15.31	59.16	41.55	66.7	29.65	21.22
Ta7DL3490	118.93	38.41	192.54	126.59	59.47	38.91	163.29	276.48	331.95	86.02	101.8	63.78	54.92	1015.45	400.93	161.46	58.08	138.21	160.26	109.19	109.31	56.14
Ta7DL3317	118.85	123.54	84.68	350.97	478.19	401.69	358.11	346.45	229.16	107.16	146.43	261.33	894.72	898.58	581.47	1194.26	904.49	551.76	353.5	244.05	368.56	726.82
Ta7DL3787	118.13	466.34	382.78	253.96	619.86	1098.42	6.18	31.41	7.26	52.42	150.93	165.64	1601.94	1016.64	120.45	852.29	511.15	0	0	46.49	23.1	201.85
Ta7DL0959	117.86	0	0	13.16	56.81	0	908.97	740.17	1490.02	4.61	22.06	0	0	6.11	17.76	6.07	84.17	0	767.23	12.52	214.43	0
Ta7DL2404	117.56	129.27	547.44	27.39	72.23	327.84	140.72	92.93	13.14	47.97	41.34	58.62	16.46	38.57	56.51	57.79	0	0	13.15	125.82	0	40.34
Ta7DL1633	117.52	833.24	90.55	236.5	110.11	223.75	136.55	1089.75	174.34	46.65	178.47	163.02	756.04	724.12	1050.71	251.61	259.4	179.38	38.23	212.71	165.26	275.61
Ta7DL2333	117.26	232.76	293.85	375.9	310.37	186.55	174.01	291.1	98.44	160.03	188.85	294.17	498.91	259.24	265.86	334.49	234.26	106.72	130.51	259.05	222.08	248.65
Ta7DL1279	116.77	118.53	78.09	31.99	38.26	44.35	13.02	20.79	23.15	151.89	125.55	188.45	19.77	108.32	175.26	135.34	189.16	0	33.6	64.14	54.65	105.63
Ta7DL0793	116.62	265.75	202.52	131.77	102.72	280.98	28.95	21.45	32.42	52.12	38.85	156	209.51	148.09	113.7	33.81	105.46	0	85.31	109.19	101.56	68.22
Ta7DL2768	116.45	13.5	87.09	709.77	620.64	697.71	40.59	91.98	69.92	113.17	160.91	259.88	1664.57	1137.21	609.11	325.12	805.54	66.17	112.81	152.69	302.81	810.76
Ta7DL3780	115.21	145.52	14.26	109.4	222.08	164.2	64.27	269.68	165.39	54.03	215.5	65.98	217.1	201.75	94.43	64.71	10.16	136.55	72.55	77.54	181.6	136.27
Ta7DL0739	113.89	98.14	118.99	40.49	77.96	106.78	62.76	47.03	64.49	100.93	149.91	137.19	251.26	222.4	167.78	234.65	301.92	122.66	93.86	91.6	69.53	89.28
Ta7DL3385	112.33	103.39	60.66	87.06	113.69	62.87	65.34	112.02	96.08	167.79	168.17	194.06	103.19	118.66	49.17	53.45	115.69	110.3	151.54	123.77	131.28	194.01
Ta7DL3420	112.05	110.08	95.91	44.33	75.54	54.09	2.46	3.04	0	102.35	97.55	151.82	2.29	80.73	45.9	101.77	77.47	0	2.06	86.36	82.64	93.06
Ta7DL0514	112.04	0	0	0	0	0	0	0	0	0	0	7.71	0	0	0	0	0	0	15.57	0	0	0
Ta7DL2420	111.94	126.86	3.91	49.42	63.41	58.48	69.24	71.4	63.16	108.13	168.83	173.28	82.83	187.59	115.17	76.09	107.59	137.75	256.53	115.46	123.84	339
Ta7DL3059	108.91	101.26	255.96	108.42	71.89	145.8	78.66	213.79	95.27	87.01	52.65	141.16	61.09	108.58	147.98	144.1	39.33	78.32	28.05	53.21	51.14	136.39
Ta7DL0424	108.46	259.58	153.42	93.76	167.41	86.4	124.71	31.41	58.1	191.04	128.46	106.07	144.78	17.31	34.09	82.6	43.31	0	0	66.82	166.24	225.6
Ta7DL2695	108.3	10.52	93.19	247.67	664.55	1351.72	10.95	33.4	5.19	69.34	70.04	189.46	2378.58	735.99	561.26	675.65	906.21	44.98	4.81	41.45	97.9	335.4
Ta7DL3062	107.96	124.27	0	557	702.17	384.31	302.98	6666.63	2010.01	4.22	87.15	320.54	1147.43	2484.64	6443.05	1219.9	663.85	1067.87	646.79	121.28	250.05	863.36
Ta7DL2298	107.69	460.05	98.75	150.77	195.82	522.49	164.6	711.27	766.77	46.8	1005.77	503.3	528.55	641.56	349.07	1093.31	978.52	899.13	345.98	208.88	325.07	3045.18
Ta7DL1705	107.55	42.34	57.04	36.53	45.88	77.19	8.1	35.99	8.08	67.94	100.98	180.2	97.69	149.92	151.91	95.01	60.29	39.14	21.18	46.84	87.07	103.41
Ta7DL1209	107.03	5.91	0	0	0	1.12	0	0	0	64.75	70.11	251.26	0.88	0	0	0	0	0	0	1.37	0.77	7.4
Ta7DL2026	107	58.12	85.07	32.88	46.5	21.12	47.39	28.26	35.31	144.12	127.02	123.19	47.28	39.01	27.93	2	14.72	58.94	29.86	88.18	71.92	59.61
Ta7DL1212	106.97	203.05	104.39	33.53	85.56	75.57	43.61	71.86	27	134.57	113.6	135.1	66.23	158.73	123.22	58.61	50.84	57.35	41.39	83.13	189.79	179.09
Ta7DL2289	106.88	51.58	235.94	139.37	423.34	676.8	266.98	665.34	388.83	355.16	406.32	481.6	556.48	598.18	404.97	493.22	348.77	335.03	229.03	205.79	250.53	418.09
Ta7DL1083	106.68	105.79	202.59	204.14	134.43	129.86	89.56	126.57	175.12	148.84	159.34	147.38	157.21	111.17	145.32	140.42	162.53	243.58	155.52	130.9	97.92	112.13
Ta7DL1494	106.66	32.17	7.53	59.11	111.44	106.45	173.85	101.1	111.73	120.15	230.24	85.93	110.5	78.61	36.26	48.22	30.35	58.14	107.7	204.26	205.01	104.81
Ta7DL1461	106.15	247.85	17.88	18.41	32.57	128.1	52.41	79.79	130.22	4.44	19.35	268.17	114.5	295.26	242.42	171.42	203.82	185.51	49.75	8.88	138.72	298.03
Ta7DL1374	106.14	99.05	151.27	89.76	379.44	565.98	161.58	1676.24	936.78	224.67	119.75	40.4	418.44	2777.9	1104.39	1294.49	1149.78	472.91	570.99	124.27	286.11	142.35
Ta7DL2023	105.61	50.32	34.47	23.53	132.72	124.56	104.21	442.77	441.39	20.43	16.79	23.7	20.88	23.23	98.26	61.17	18.56	17.2	545.5	54.44	159.16	4.32
Ta7DL0598	105.42	102.28	0	5.45	20.88	57.84	89.76	2014.38	786.24	49.43	83.65	120.54	8.8	33.73	0	324.26	48.03	1039.67	321.41	20.79	106.31	51.12
Ta7DL0093	105.21	2156.05	40.63	154.79	0	0	347.05	379.79	150.7	0	16.24	10.41	0	0	0	0	0	181.64	0	7.45	60.74	0
Ta7DL0120	104.59	41.93	17.86	216.02	145.67	32.59	64.49	182.67	154.08	300.25	351.46	82.84	13.56	30.3	33.27	105.48	29.25	69.8	189.02	191.36	193.87	9.55
Ta7DL1225	104.57	66.11	0	169.96	331.38	373.51	155.06	421.86	244.74	20.47	70.51	59.94	717.93	432.41	345.17	134.59	115.28	180.6	278.02	714.68	173.73	96.35
Ta7DL1472	104.07	30.51	2.98	254.61	272.51	2.89	2107.5	4026.24	3606.02	153.65	428.98	128.96	15.73	2.18	2.88	0	0	2512.37	958.2	617.08	293.78	12.87
Ta7DL1830	104.07	31.05	18.37	475.91	91.59	51.37	9.21	43.09	6	34.17	87.53	42.3	253.74	46.49	51.92	0	0	0	0	78.74	11.61	38.47
Ta7DL3739	104.07	90.96	34.29	237.18	110.2	81.22	53.52	18.81	18.9	128.34	219.65	100.07	28.5	45.64	7.66	21.63	36	63.32	28.42	111.45	50.28	170.75
Ta7DL2675	103.1	75.29	40.69	89.27	49.44	23.14	122.36	209.03	184.75	82.22	152.62	232.05	46.18	174.14	494.68	257.44	205.78	545.67	103.37	62.37	110.33	114.33
Ta7DL0518	102.71	119.02	420.06	100.84	111.44	47.72	89.5	182.52	169.63	116.54	59.56	132.53	30.14	97.26	153.68	51.93	46.53	159.88	120.83	165.19	96.26	72.56
Ta7DL0473	102.44	98.86	128.09	1036.25	348.48	325.74	31.43	37.18	29.16	62.11	68.53	77.76	232.05	247.71	165.33	171.97	121.28	0	4.43	95.03	80.67	179.16
Ta7DL0695	102.39	46.47	0	95.13	856.27	179.38	192.13	498.02	1353.78	156.43	50.91	3.93	0	44.57	26.26	1.82	0	0	6256.84	77.2	211.37	86.04
Ta7DL0271	102.19	332.81	13.16	33.12	123.02	0	13.51	46.12	12.14	205.77	118	304.16	0	0	0	0	0	0	0	1152.92	430.47	0
Ta7DL3120	100.98	5.95	3.48	887.31	505.93	200.2	57.08	33.32	47.79	104.39	111.15	29.61	136.77	328.59	30.12	106.81	141.13	40.08	28.99	88.78	73.96	292.47
Ta7DL0703	100.97	0	0	103.74	37.3	0	38.09	0	16.47	4.54	8.69	5.54	0	0	0	0	0	0	0	45.23	107.92	15.26
Ta7DL0939	100.97	288.38	293.83	72	202.32	1016.26	118.09	306.55	194.65	27.97	61.22	289.98	156.22	225.66	811.85	357.63	206.71	148.88	385.98	52.03	139.09	81.68
Ta7DL2313	100.9	190.98	10.23	227.87	2921.72	1644.57	0	0	0	12.85	104.74	133.91	6791.44	12501.8	8123.63	4735.83	9664.68	0	0	28.71	278.01	681.39
Ta7DL3121	100.85	147.39	10.8	23.09	25.27	3.49	5.84	8.37	16.83	171.69	185.76	139.08	0	2.68	0	0	8.41	0	5.33	44.3	4.75	11.53
Ta7DL3418	100.35	166.41	579.4	86.99	113.53	150.48	99.69	122.39	100.87	87.65	132.41	181.76	168.84	248.44	269.77	215.38	158.27	183.75	124.13	133.39	146.13	199.2
Ta7DL0081	100.07	160.04	29.6	31.8	28.25	16.8	67.14	51.71	57.57	110.15	58.46	122.03	31.77	104.69	99.89	31.48	16.34	58.36	21.11	93.29	52.29	31.65
Ta7DL1523	99.07	53.75	24.74	66.32	45.61	2.19	113.98	90.05	200.3	141.91	161.3	64.32	40.97	24.11	16.77	14.98	12.29	175.9	158.77	91.72	49.2	26.46
Ta7DL1220	98.91	60.39	0	126.62	379.97	366.68	147.53	415.89	251.28	18.57	75.89	83.63	822.59	793.18	679.29	293.13	329.27	210.21	327.1	741.12	187.65	111.27
Ta7DL0840	98.35	203.2	95.21	77.8	61.08	42.13	51.91	47.09	33.94	132.43	106.55	88.66	49.32	64.8	60.28	7.18	2.36	16.87	36.56	76.79	80.35	69.43
Ta7DL0952	97.98	204.71	565.43	34.91	53.1	55.3	49.71	76.81	70.91	136.49	121.75	164.34	29.12	94.82	144.42	135.52	115.66	174.83	259.17	76.85	71.71	61.16
Ta7DL0724	97.55	29.06	21.49	45.57	76.98	286.98	346.01	205.58	233.3	23.45	68.13	284.62	79.19	128.1	90.2	97.22	32.1	245.04	113.33	212.28	547.04	503.66
Ta7DL0482	97.51	38.72	3.49	104.68	86.28	1.7	0.95	0.51	0.47	110.15	67.88	67.42	2.66	13.51	15.89	1.14	1.86	0	0	94.12	9.26	1.87
Ta7DL1392	96.8	54.11	113.48	444.37	520.79	874.42	27.47	51.28	41.01	82.57	132.48	191.85	438.64	504.21	159.21	482.25	864.29	39.89	39.72	134.21	204.38	706.56
Ta7DL2168	96.5	0	0	0	0	0	0	0	0	0	0	0	0	0	0	0	0	0	0	0	0	0
Ta7DL3367	96.45	9.55	1.86	75.72	46.1	1.82	138.5	95.2	139.72	171.26	58.96	23.07	1.42	10.54	0	1.22	0	100.64	106.53	172.37	25.99	0
Ta7DL3104	95.67	101.88	92.02	52.66	124.87	65.31	73.09	80.83	73.58	183.79	182.86	222.97	39.56	112.77	79.7	46.81	68.72	78.51	46.02	113.01	135.08	101.03
Ta7DL3155	95.39	59.71	105.07	35.61	34.09	90.46	92.44	254.29	124.49	150.82	92.08	114.21	20.36	148.94	125.63	116.39	133.82	162.18	58.22	109.21	69.3	116.24
Ta7DL2375	95.01	121.51	217.09	48.5	75.1	37.76	88.22	74.54	72.48	270.1	155.64	96.5	22.95	110.06	93.37	111.09	104.09	47.03	136.25	95.03	85.45	72.16
Ta7DL0967	94.99	44.01	42.24	807.37	281.12	62.39	31.66	25.39	32.74	146.78	83.4	90.85	256.38	20.63	9.09	42.54	121.28	30.82	36.3	217.34	98.71	68.44
Ta7DL2169	94.66	113.12	66.89	58.11	13.97	15.65	0	0	5.36	155.87	129.78	243.98	44.58	39.83	41.58	0	0	0	0	54.22	84.95	105.23
Ta7DL1703	94.57	3.16	0	54.63	13.88	7.22	6.07	23.66	11.99	0	4.51	64.22	4.24	35.36	5.09	4.86	1.99	28.57	15.49	5.49	6.15	7.93
Ta7DL0290	93.96	90.35	95.35	135.93	80.56	284.21	103.17	136.38	100.87	40.42	62.16	163.69	76.8	186.14	276.48	161.02	209.67	174.12	412.04	33.11	137.58	380.72
Ta7DL3612	93.38	91.17	55.84	42.47	42.78	40.15	17.18	37.34	22.39	159.32	106.22	176.38	55.19	118.61	86.71	27.68	48.16	19.12	20.69	68.79	67.55	85.65
Ta7DL1026	93.29	181.52	470.41	52.67	77.59	72.96	45.38	32.23	36.95	118.3	99.56	89.09	46.19	125.31	73.65	190.87	373.71	189.09	74.52	118.92	55.52	23.65
Ta7DL0396	93.16	69.74	120.27	212.87	209.56	306.53	18.67	36.44	25.69	82.59	73.67	184.39	1128.45	219.9	150.15	140.08	235.24	85.2	8.26	61.94	44.77	247.24
Ta7DL1592	92.95	173.16	102.31	127.95	172.18	219.87	81.96	158.08	68.61	54.66	43.75	78.62	188.33	64.06	61.14	0	0	0	0	135.83	186.7	169
Ta7DL1606	92.82	0	59.81	52.91	81.29	192.51	18.54	157.06	94.34	14.98	35.94	82.82	49.8	106.39	40.15	64.57	24.34	0	25.24	73.06	46.2	63.08
Ta7DL0024	92.6	548.74	21.13	7076.85	11924.8	21348.4	1434.49	2089.25	10271.7	26.78	118.38	1373.83	29393.6	9026.14	3018.31	6693.36	6189.69	372.94	124.85	85.67	117.94	13478.4
Ta7DL1435	92.21	46.01	25.59	33.64	45.28	7.89	31.72	40.62	29.96	181.42	128.64	124.98	67.03	35.64	31.33	6.06	14.11	10.19	18.44	89.69	81.46	47.59
Ta7DL0667	90.83	0	0	7.93	24.01	5.58	1.56	0	1.53	185.13	43.46	0	0	0	1.28	8.29	0	0	0	63.68	212.65	0
Ta7DL1587	90.5	193.01	77.58	124.58	139.13	229.01	113.87	179.25	139.8	98.71	174.68	324.68	240.67	518.49	647.2	347.15	455.92	498.81	212.56	77.83	232.86	490.17
Ta7DL2281	89.48	16.8	12.3	679.51	457.34	509.71	14.73	46.41	15.35	153.61	134.56	133.11	579.67	221.17	92.64	191.64	239	0	3.5	103.1	96.16	457.66
Ta7DL3742	88.73	43.39	57.85	50.89	68.65	23.4	57.95	78.57	59.03	115.3	64.38	92.75	18.36	41.35	44.32	20.92	8.9	85.6	77.46	97.29	60.95	57.41
Ta7DL2799	88.71	1086.74	13.95	110.22	0	0	64.23	36.69	73.67	0	8.36	21.45	0	0	0	0	0	0	0	0	0	14.68
Ta7DL1351	88.33	113.57	371.48	102.79	89.17	61.17	56.89	64.11	48.11	84.68	55.31	81.22	139.32	122.18	149.14	88.4	81.48	57.53	77.56	90.39	55.54	86.04
Ta7DL2958	87.97	93.15	110.11	57.42	85.14	88.27	61.84	53.64	80.09	126.3	149.32	169.95	93.71	167.11	139.91	161.61	155.59	100.23	114.42	87.2	112.32	127.79
Ta7DL3731	87.9	116.22	7.17	216.9	160.45	448.57	948.61	475.98	576.66	175.58	104.49	144.08	142.48	466.75	253.06	128.61	108.87	561.22	270.7	691.33	378.86	229.69
Ta7DL2378	87.36	424.82	1994.42	324.27	116.96	191.87	146.46	722.97	577.71	52.73	103.55	238.82	209.03	85.03	1043.97	386.65	375.45	356.68	432.76	94.02	167.1	157.43
Ta7DL0787	86.65	0	12.28	0	10.42	0	38	89.6	108.44	7.68	22.13	37.78	17	12.28	0	27.06	0	153	316.01	6.81	0	25.89
Ta7DL2869	86.49	69.45	92.08	1093.78	507.36	379.52	32	32.8	24.32	134.91	190.99	141.79	367.69	218.16	226.08	397.97	686.46	0	19.87	91.87	231.68	843.62
Ta7DL0174	86.4	136.17	10.89	46.55	54.11	17.59	143.26	379.41	217.55	103.82	70.49	14.02	0	2.7	25.3	0	0	149.7	172.13	195.56	74.27	0
Ta7DL3761	86.23	125.48	343.81	56.78	85.68	83.05	71.02	105.96	82.27	110.3	108.08	124.63	75.51	98.65	64.46	98.37	62.55	74.53	67.24	74.22	62.85	68.45
Ta7DL1716	85.92	24.87	6.47	58.29	22.88	3.15	85.82	39.88	60.01	151.75	38.38	36.28	45.71	17.03	17.58	5.26	3.43	49.44	67.07	120.03	26.86	3.46
Ta7DL2808	85.68	213.23	160.94	121.67	86.79	93.48	122.95	146.39	116.6	42.86	157.67	131.83	18.21	68.99	54.13	74.03	68.75	151.18	88.65	56.74	130.51	97.6
Ta7DL1970	85.13	113.68	148	21.78	52.06	47.18	60.24	45.55	62.95	106.29	131.81	115.51	48.25	108.68	89.42	90.66	102.61	120.29	216.45	78.69	78.61	55.92
Ta7DL3379	84.76	141.51	211.53	109.41	82.42	181.82	59.92	105.98	71.47	108.59	147.59	153.29	74.67	178.93	118.51	88.91	81.08	157.44	85.47	80.86	131.71	259.75
Ta7DL1281	84.74	151.54	218	93.66	100.02	61.16	104.35	105.9	95.25	115.98	104.93	138.69	160.56	111.08	106.21	128.5	79.08	108.49	111.53	124.22	128.27	144.17
Ta7DL1280	84.74	151.54	218	93.66	100.02	61.16	104.35	105.9	95.25	115.98	104.93	138.69	160.56	111.08	106.21	128.5	79.08	108.49	111.53	124.22	128.27	144.17
Ta7DL2187	84.59	84.93	10.01	62.47	42.82	0	47.01	93.33	118.64	56.58	235.11	53.95	14.13	36.82	29.03	67.26	34.75	110.25	38.48	101.24	45.36	63.5
Ta7DL2682	84.44	0	2.12	70.15	35.52	2.06	97.33	323.1	180.03	14.86	32.2	44.23	21.68	35.84	102.09	2245.95	707.69	714.81	1379.15	17.83	47.77	2.27
Ta7DL2696	84	90.34	258.51	38.51	64.7	51.44	16.91	96.24	136.75	103.55	39.12	75.08	30.37	133.98	83.37	29.09	80.23	124.64	46.8	30.59	34.98	68.68
Ta7DL2679	83.85	134.85	36.02	22.26	44.86	22.63	36.75	34.81	43.67	133.74	123.74	118.76	21.77	90.15	80.37	46.55	58	38.25	123.67	51.17	84.5	66.18
Ta7DL1859	83.84	26.77	58.87	210.06	206.28	239.47	38.13	30.78	42.23	54.86	100.01	113.67	362.13	188.7	111.05	60.18	107.23	49.14	38.22	84.88	60.83	217.71
Ta7DL2449	83.84	26.77	58.87	210.06	206.28	239.47	38.13	30.78	42.23	54.86	100.01	113.67	362.13	188.7	111.05	60.18	107.23	49.14	38.22	84.88	60.83	217.71
Ta7DL1151	83.77	102.15	82.66	86.46	240.72	177.24	105.27	260.63	135.18	68.96	76.19	66.08	79.61	263.35	147.6	608.6	339.96	22.81	386.29	60.41	92.42	94.42
Ta7DL2192	83.57	110	233.45	76.91	117	67.14	61.3	98.15	101.24	110.23	78.26	122.69	91.86	508.65	476.66	500.24	355.56	259.57	123.74	49.02	52.24	201.03
Ta7DL2126	83.46	100.76	57.5	36.81	45.64	4.32	61.34	41.91	51.45	211.77	95.98	129.99	14.66	10.31	1.33	19.05	18.65	123.28	50.7	134.92	50.95	6.31
Ta7DL3534	83.32	40.6	13.6	31.18	632.8	151.73	11.05	381.11	60.62	28.11	12.39	21.02	17.87	67.89	33.48	18.98	0	0	259.93	23.94	476.19	0
Ta7DL2523	83.2	8.92	2.56	100.91	678.09	153.42	258.98	726.01	1544.94	118.76	13.35	3.95	1.93	5.59	14.29	5.17	0	30.33	9380.12	57.65	210.71	0
Ta7DL1529	82.95	14.48	1.7	1176.15	847.99	747.11	8.34	1.48	14.14	144.96	224.81	174.37	813.92	520.05	146.4	437.53	546.94	0	14.1	113.67	197.02	704.12
Ta7DL1045	82.56	72.25	32.98	81.63	57.61	18.21	68.37	71.19	87.88	107.6	48.55	83.66	24.46	47.14	14.87	17.38	5.84	81.21	36.33	109.59	49.6	15.06
Ta7DL3878	82.42	402.1	213.7	330.03	368.89	279.58	604.5	858	853.9	945.56	456.04	105.87	99.37	184.75	378.93	167.44	104.24	720.43	782.97	819.97	614.74	102.47
Ta7DL2077	82.25	14.61	192.48	67.04	52.82	62.47	23.33	60.81	63.61	2.73	22.1	31.41	191.78	111.24	71.41	124.78	79.05	49.98	3.01	7.59	12.76	50.33
Ta7DL1929	81.94	210.49	159.64	83.88	39.23	37.39	15.44	52.18	39.29	87.62	87.23	101.55	21.52	33	48.47	266.73	273.06	15.67	28.31	87.33	50.94	60.53
Ta7DL0719	81.55	98.93	264.45	38.5	63.38	9.61	20.4	0	0.29	50.92	116.76	102.26	72.49	141.53	82.32	173.67	358.66	201.35	0	32.68	62.29	96.23
Ta7DL3784	80.04	34.42	3.36	33.93	94.48	97.87	27.32	176.73	52.55	12.83	32.67	7.79	128.83	929.03	449.54	114.79	524.03	0	108.62	23.68	44.43	0
Ta7DL0226	80.04	0	28.16	165.15	91.05	25.8	27.23	316.61	91.42	51.88	33.11	107.93	345.32	90.68	0	0	0	801.41	0	130.06	139.06	29.29
Ta7DL1624	79.47	93.58	251.68	3.74	21.49	0	13.29	0	4.93	29.77	62.94	1048.22	1.54	5.77	7.49	0	2.2	0	0	9.61	10.77	4.34
Ta7DL2443	79.35	95.7	9.39	25.19	16.11	26.87	54.11	41.05	58.03	35.44	56.63	57.88	33.35	50.71	26.11	8.71	31.17	300.86	87.8	47.7	85.3	39.77
Ta7DL1296	79.29	127.95	85.06	67.25	278.82	577.93	92.83	311.42	154.77	129.14	232.72	292.79	323.56	322.18	1005.29	212.55	584.67	267.06	740.66	231.39	163.9	314.16
Ta7DL0256	79.03	112.89	0	0	18.3	123.66	32.98	373.75	197.27	41.26	26.4	0	0	31.85	329.51	90.24	128.65	0	81.07	11.72	83.67	93.02
Ta7DL1777	77.92	106.77	41.74	6.38	9.16	13.49	0	20.2	2.86	37.6	23.22	150.46	2.61	0	0	2.43	0	28.52	10.25	12.23	22.97	29.7
Ta7DL1774	77.49	170.27	199.46	53.11	72.31	58.25	57.99	123.47	106.16	81.94	41.76	102.79	45.44	106.04	70.14	293.31	287.76	17.31	190.67	31.45	48.49	37.92
Ta7DL0243	77.28	0	2.38	0	0	9.22	0	0	0	8.11	2.93	144.25	1.95	1.79	14.46	7.65	2	0	0	0	7.49	6.48
Ta7DL2110	76.82	163.35	129.51	51.76	44.59	41.04	35.18	64.56	47.56	68.12	88.93	152.3	23.38	94.12	70.08	78.63	85.38	90	109.46	46.42	65.21	129.36
Ta7DL0629	76.71	48.8	56.92	107.09	143.8	80.94	134.8	165.62	148.23	355.94	362.89	130.3	76.56	95.73	81.89	84.84	91.63	297.41	668.75	307.82	397.51	159.55
Ta7DL1475	76.7	84.02	79.2	88.32	237.31	546.65	124.09	496.2	565.54	37.32	35.79	38.12	62.98	444.43	199.47	75.58	51.14	108.45	284.04	77.94	83.35	73.29
Ta7DL2938	76.69	89.08	3104.44	116.25	416.25	1863.38	50.12	564.57	47.48	13.77	25.16	204.44	549.92	2624.47	4288.49	5469.78	4625.69	110.68	182.57	72.51	330.73	533.19
Ta7DL0420	76.56	16.96	3.31	495.57	293.94	102.9	660.69	1428.99	566.64	90.65	1881.44	691.39	154.42	215.12	458.24	71.43	106.85	810.12	344.86	846.17	1101.52	5042.92
Ta7DL1457	75.71	272.14	153.25	58.42	57.7	11.94	91.42	155.32	128.59	152.44	113.05	145.33	21.76	88.56	66.04	157.91	159.2	111.02	106	110.06	84.03	76.51
Ta7DL3473	75.09	12.37	23.77	77.56	50.37	95.92	13.05	5.1	38.93	25.1	266.77	53.57	19.06	107.77	263.66	132.68	162.28	0	4.2	19.1	15.13	39.87
Ta7DL1104	74.33	235.76	86.23	82.46	59.07	57.65	85.61	146.12	42.31	24.96	57.37	82.64	190.76	440.21	781.98	116.75	97.67	0	0	66.31	71.24	166.66
Ta7DL0572	74	79.06	0	41.31	39.66	99.41	30.16	166.65	320.67	14.6	35.04	8.97	48.67	11.39	0	0	0	0	0	0	90.13	12.3
Ta7DL1595	73.75	58.32	0	65.98	75.47	1.51	131.62	57.17	115.48	253.56	43.43	57.6	1.19	0	0	1.01	0	118.29	70.62	262.66	82.48	0
Ta7DL0118	73.71	32.47	46.92	61.18	134.86	280.3	50.1	82.75	76.29	72.87	83.34	90.76	149.56	447.21	159.85	167.71	166.62	32.87	20.87	100.52	116.87	191.05
Ta7DL3727	73.48	67.76	35.02	75.28	88.5	79.52	77.58	56.23	84.15	98.2	70.95	86.63	56.67	60.23	17.48	17.16	15.37	54.97	49.6	139.31	74.27	37.45
Ta7DL2870	73.23	10.2	29.9	93.38	131.44	180.03	16.23	36.45	35.1	22.84	29.05	69.31	313.28	395.32	406.96	933.27	846.84	24.06	4.33	59.79	57.35	114.99
Ta7DL0459	72.92	667.57	147.07	207.19	132.11	278.97	157.56	702.1	173.17	45.01	45.81	259.09	72.52	371.43	531.55	57.46	77.87	494.57	0	113.85	94.58	385.72
Ta7DL1688	72.82	256.46	0	80.32	22.63	135.26	0	22.63	4.36	29.62	103.8	128.24	509.76	389.44	733.99	133.02	244.28	0	16.31	15.05	17.05	88.45
Ta7DL0114	72.74	41.58	74.94	39.68	40.54	46.59	51.83	57.86	47.02	90.8	117.31	85.83	44.13	112.04	89.1	51.21	50.13	21.8	96.12	58.61	55.06	90.73
Ta7DL1400	72.28	143.77	135.94	21.37	40.94	40.77	40.31	53.12	50.88	68.4	73.88	101.33	13.91	46.87	49.25	41.45	40.59	80.71	36.11	65.43	55.51	39.96
Ta7DL0835	72.18	11.35	19.96	3.05	5.84	32.27	27.03	9.66	4.56	101.56	258.5	17.99	0	98.17	62.01	25.45	45.99	0	87.78	0	13.19	3.55
Ta7DL0253	71.96	100.12	1983.28	617.78	858.45	902.18	769.55	1560.43	1985.81	210.28	880.73	1766.4	1075.94	2702.78	4150.3	2426.8	2078.82	2442	835.38	1410.8	1278.46	727.5
Ta7DL2605	71.93	55.11	153.63	46.86	77.43	95.9	51.28	53.03	67.67	165.71	114.02	155.63	41.1	73.16	55.46	49.75	74.69	11.7	48.7	92.16	139.83	92.11
Ta7DL3013	71.78	215.05	51.24	25.24	10.36	19.09	4.26	32.05	3.26	32.55	11.96	33.49	17.67	26.66	7.97	129.4	149.96	32.92	11.82	23.04	18.2	8.41
Ta7DL1217	71.74	22.44	2.63	312.09	597.32	986.82	5.72	30.53	0.71	21.77	60.71	130.07	1177.51	682.32	309.42	257.79	283.91	0	0	29.46	123.62	657.69
Ta7DL2306	71.62	439.36	0	34.21	149.81	502.78	25.9	137.47	96.49	57.89	55.34	290.37	166.36	219.64	269.44	155.17	172.61	190.5	25.5	49.79	215.26	165.91
Ta7DL0879	71.55	78.09	83.43	32.18	16.58	0	23.41	9.37	17.57	140.55	39.24	62.4	2.03	0	0	0	0	0	7.72	28.55	8.91	20.13
Ta7DL3423	71.27	0	190.94	19.93	0	53.27	17.47	29.48	50.66	42.24	13.51	25.93	7.84	43.2	17.81	23.18	0	0	68.61	0	0	11.86
Ta7DL1519	71.27	0	27.62	296.49	110.62	122.93	53.08	85.8	59.44	17.37	44.4	92.18	189.87	213.91	126.33	101.43	135.59	97.35	34.12	51.99	77.66	214.39
Ta7DL2461	71.19	17.3	0	808.87	518.01	622.36	0	0	0	16.09	61.52	94.05	266.39	557.29	152.47	395.84	468.28	0	7.94	29.45	70.06	1043.48
Ta7DL2748	71.15	67.12	111.48	108.29	86.38	44.54	60.4	117.09	89.8	116.8	97.54	83.6	120.77	195.68	115.54	18.21	30.15	80.03	43.19	117.41	86.67	101.53
Ta7DL3760	70.89	120.57	167.71	85.91	69.3	56.26	91.71	87.55	82.19	120.12	73.41	159.08	77.93	83.51	132.87	97.01	77.64	49.82	121.46	120.21	100.94	101.03
Ta7DL3260	70.81	143.02	136.34	5.39	0	15.18	29.77	1889.64	899.16	4.97	29.61	82.82	2.97	5.52	7.16	1.28	0	60.26	21.78	5.77	6.46	2.08
Ta7DL0212	70.45	51.24	30.01	59.29	71.86	31.31	40.91	29.23	24.92	135.29	84.71	114.35	19.55	47.36	47.73	18.48	69.93	16.7	15.08	83.69	102.35	59.62
Ta7DL1100	70.19	183.72	62.13	88.03	31.59	20.92	35.13	46.99	27.21	88.18	69.71	134.84	27.2	108.05	105.48	80.01	78.87	0	50.81	73.28	42.75	51.1
Ta7DL1756	70.14	132.03	45.98	0	1.84	10.18	3.42	27.29	0.56	41.31	39.39	135.72	1.59	0	3.87	0	0	32.5	0	13.6	33.27	44.71
Ta7DL1170	69.73	55.57	246.42	28.57	109.91	15.38	49.82	72.14	26.25	91.91	98.11	88.31	32.93	38.68	39.89	0	0	0	0	97.81	73.08	34.47
Ta7DL1682	69.3	189.04	12.34	620.68	450.1	908.38	23.02	30.5	15.72	3.9	37.34	71.41	207.62	417.89	105.41	102.11	66.38	0	0	63.97	40.42	498.61
Ta7DL1695	68.65	63.38	270.55	153.72	175.13	376.47	93.74	310.24	214.23	32.1	51.57	59.45	334.98	477.68	123.46	288.99	251.22	105.33	391.17	25.02	98.34	138.91
Ta7DL2689	68.27	28.28	9.93	62.71	81.94	142.06	87.82	325.62	362.89	39.09	124.87	104.98	91.01	309.47	946.36	350.11	487.36	190.03	45.82	55.02	54.98	53.17
Ta7DL3749	68.21	72.15	0	0	0	0	0	0	0	2.69	0	13.08	3.15	0	0	12.23	10.22	0	0	0	0	0
Ta7DL3028	68.14	0	0	0	0	0	0	0	0	8.59	52.48	102.35	0	0	0	0	0	0	0	0	0	0
Ta7DL0749	68.12	65.75	24.92	31.31	39.95	13.23	16.05	39.44	14.72	56.32	99.15	105.08	17.2	213.86	215.59	125.3	166.01	17.73	73.62	33.48	43.55	43.61
Ta7DL2043	68.1	27.44	0	232.19	229.62	4264.98	225.64	332.29	191.67	0	9.75	105.76	290.04	2712.58	1924.75	788.81	904.3	0	156.62	50.74	5.85	25.68
Ta7DL3151	67.78	176.45	331.45	45.17	103.63	88.96	21.3	61.9	24.58	137.11	220.05	601.45	68.38	105.63	53.3	27.76	35.4	42.48	148.08	245.06	108.82	145.27
Ta7DL0970	67.64	1164.98	215.82	29.56	16.98	46.89	0	93.52	22.04	14.35	54.76	47.29	50.88	106.61	119.48	95.92	110.75	0	28.23	9.46	25.55	34.4
Ta7DL3481	67.3	220.69	12.91	148.18	59.85	19.41	23.99	13.25	22.81	81.87	56.84	81.45	18.32	31.51	20.13	20.8	28.68	51.94	34.96	76.98	27.1	53.22
Ta7DL2987	67.29	140.69	8.24	876.8	814.94	996.13	773.53	2096.02	573.02	15.75	50.08	411.99	774.4	2204.26	17704.7	1032.28	1252.02	12769.8	5052.76	747.91	1296.78	311.27
Ta7DL3066	67.17	127.96	0	553.84	485.26	268.01	193.71	5427.64	1429.08	1.91	63.77	227.16	775.52	1641.73	4922.08	909.94	418.21	917.46	508.65	105.86	172.6	711.39
Ta7DL2145	67.09	4.68	43.84	884.29	400.24	239.64	0	0	1.49	36.64	61.58	33.88	529.95	1084.66	457.33	1488.39	840.03	0	0	179.17	18.13	336.7
Ta7DL1251	66.98	46.36	0	49.26	381.45	1011.46	0	11.89	11.66	21.52	4.12	15.76	44.93	375.35	399.09	92.83	58.37	64.29	0	7.81	22.27	0
Ta7DL2691	66.96	64.64	2.23	229.87	119.79	28.18	291.32	344.43	785.98	12.78	25.72	13.77	187.7	11.14	138.95	168.92	420.59	765.82	782.39	17.12	13.29	57.16
Ta7DL3581	66.95	96.93	20.93	101.62	34.17	40.65	30.83	86.79	83.25	60.9	39.95	78.55	49.58	113.57	132.77	28.72	37.26	48.11	47.65	63.31	37.57	28.75
Ta7DL2965	66.82	16.11	132.88	8.48	24.41	0	54.64	96.77	25.16	167.09	40.04	73.1	20.2	8.57	13.28	0	15.86	0	35.64	37.46	12.31	50.22
Ta7DL3741	66.36	114.26	231.55	76.94	142.37	24.4	48.5	217.01	136.01	172.3	154.22	228.53	8.43	141.81	266.73	286.64	162.73	267.27	104.35	152.8	96	128.18
Ta7DL2824	66.03	55.59	73.29	43.82	41.91	63.15	36.93	46.53	45.67	44.35	67.32	78.84	88.08	114.45	92.34	73.39	84.47	119.33	100.56	46.83	49.37	67.39
Ta7DL1140	66.03	55.59	73.29	43.82	41.91	63.15	36.93	46.53	45.67	44.35	67.32	78.84	88.08	114.45	92.34	73.39	84.47	119.33	100.56	46.83	49.37	67.39
Ta7DL0892	65.99	202.45	3.49	793.61	382.92	3219.61	18.89	3619.93	137.05	2.22	245.82	2605.32	2818.12	968.13	3145.63	330.05	778.72	171.85	427.34	83.91	3017.82	3633.47
Ta7DL0884	65.94	28.96	0	841.04	550	447.92	0	0	4.96	16.1	51.42	59.1	792.86	587.44	491.99	98.07	332.42	0	0	72.51	94.21	487.61
Ta7DL2329	65.9	39.85	42.4	29.45	48.83	43.48	27.34	16.6	13.59	176.07	212.91	87.73	132.68	48.34	29.97	192.15	190.73	79.37	51.77	169.27	171.37	52.24
Ta7DL3171	65.82	47.66	81.96	75.69	57.01	28.9	69.58	74.36	47.88	83.44	63.64	107.87	25.28	77.4	54.01	75.14	57.69	66.93	130.7	67.23	45.15	72.79
Ta7DL0961	65.63	24.44	57.49	45.39	87.02	0	79.99	58.54	39.13	190.57	86.87	105.28	15.62	29.96	8.68	17.83	10.28	68.99	12.21	115.13	84.46	68.66
Ta7DL2232	65.4	43.87	73.39	27.1	48.61	143.03	63.14	67.06	86.52	104.16	101.53	174.48	141.23	92	97.33	49.28	19.66	169.57	130.26	57.64	84.02	133.5
Ta7DL3074	65.17	1388.64	271.23	0	0	0	0	0	0	1.74	8.32	10.59	0	0	0	0	0	0	0	1.61	0	0
Ta7DL0108	65.06	114.53	183.93	163.57	141.24	210.67	46.02	828.16	129.34	92.42	126.28	53.53	118.37	206.75	36.17	173.78	122.47	168.72	60.93	168.93	48.78	53.23
Ta7DL2470	64.79	1313.1	96.66	28.83	15.8	136.1	60.32	53.63	201.3	66.59	69.38	92.18	219.33	45.25	18.95	532.5	775.88	97.35	25.59	15.6	44.81	9.75
Ta7DL3017	64.79	1313.1	96.66	28.83	15.8	136.1	60.32	53.63	201.3	66.59	69.38	92.18	219.33	45.25	18.95	532.5	775.88	97.35	25.59	15.6	44.81	9.75
Ta7DL1945	64.74	0	0	0	1.08	0	0	0	0	10.12	41.56	46.21	0	0	0	0	0	0	1.66	0	0	0
Ta7DL3191	64.68	156.04	151.37	81.05	114.06	24.42	165.26	300.05	504.43	337.95	138.55	80.31	0	1.74	1.11	3.21	6.52	301.84	432.13	276.94	207.96	0
Ta7DL3392	64.67	736.35	130.04	41.84	123.97	65.65	230.35	130.39	145.82	128.83	173.05	97.18	71.9	235.58	254.63	84.95	197.53	719.04	547.99	151.64	101.17	125.15
Ta7DL2185	63.97	26.09	16.28	4.71	8.11	2.98	3.35	0.59	1.09	20.81	17.96	37	2.35	0	1.79	0.65	0	7.61	2.76	10.92	11.51	5.45
Ta7DL2750	63.84	84.22	27.14	40.88	4.35	7.2	12.08	40.81	20.08	83.3	58.46	70.55	7.48	14.2	25.55	16.57	10.9	38.91	35.09	17.47	19.61	44.83
Ta7DL1646	63.59	38.46	26.39	50.95	39.08	10.84	21.94	47.18	123.69	85.65	84.28	46.51	157.93	41.36	0	3.17	0	36.79	32.52	45.2	14.76	0
Ta7DL1368	63.59	38.46	26.39	50.95	39.08	10.84	21.94	47.18	123.69	85.65	84.28	46.51	157.93	41.36	0	3.17	0	36.79	32.52	45.2	14.76	0
Ta7DL2680	63.58	58.66	2.02	236.72	96.3	35.43	276.78	260.31	819.04	11.6	30.72	10.94	175.27	14.35	164.04	165.37	373.54	595.53	804.03	21.53	18.77	41.07
Ta7DL2690	63.44	33.99	100.08	26.77	24.28	28.57	42.6	184.85	97.33	0	54.29	69.36	34.52	82.84	29.03	240.23	34.75	110.25	211.62	16.87	64.79	21.17
Ta7DL2506	63.35	57.14	89.85	39.86	57.4	31.96	34.95	94.99	84.44	42.24	87.81	43.22	62.75	43.2	53.42	69.53	85.91	0	297.32	56.38	21.73	154.14
Ta7DL0844	63.31	56.29	26.08	91.43	106.89	2.68	33.09	40.61	32.39	198.09	64.32	69.01	7.36	6.7	9.84	0.88	8.64	31.19	54.58	180.4	119.54	2.94
Ta7DL0291	63.3	144.03	270.68	56.34	58.88	70.64	48.24	98.36	53.95	96.42	119.51	143.6	45.6	35.75	12.47	17.34	0	50.54	63.07	97.78	118.38	114.01
Ta7DL1776	63.12	69.07	13.51	12.33	23.62	17.42	24.23	36.63	21.26	77.16	90.1	83.45	6.69	41.32	65.62	69.13	44.12	38.48	48.24	57.69	74.11	52.8
Ta7DL1142	63.12	35.85	37.79	81.31	87.06	26.58	79.02	66.4	92.49	133.85	20.42	63.3	20.75	22.41	17.49	5.56	4.56	48.99	38.34	119.25	82.15	24.7
Ta7DL0032	63.11	98.69	16.25	881.93	1220.14	1038.29	936.28	239.92	876.55	8.06	81.26	175.92	940.27	1698.7	666.39	1531.57	861.85	1097.56	695.68	99.56	272.09	73.43
Ta7DL0135	62.94	47.62	15.51	85.42	49.06	30.11	1.68	69.32	9.32	78.94	173.26	33.55	44.37	138.65	42.14	47.02	3.53	100.24	13.53	82.02	24.61	9.94
Ta7DL2188	62.62	42.45	19.9	787.54	1866.53	4315.12	16.24	5.77	17.55	50.7	80.1	407.51	3424.48	1829.34	1434.59	1986.09	2559.25	19.63	10.62	77.79	304.76	1589.88
Ta7DL1558	62.55	226.33	1.72	1.59	3.04	20.13	71.5	151.76	210.74	10.98	27.21	86.5	0	0	29.75	122.36	29.35	263.99	522.69	13.27	8	1.84
Ta7DL1192	62.4	61.48	143.34	50.02	31.89	70.23	29.78	87.66	56.91	68.9	10.85	41.48	41.6	130.99	271.51	370.96	159.38	0	210.09	43.07	11.97	19.24
Ta7DL0403	62.27	30.07	0	0	0	0	0	0	0	0	10.68	13.64	0	0	0	0	0	0	0	0	0	0
Ta7DL1616	62.2	5.61	0	15.09	46.23	3.19	24.94	69.99	41.96	180	119.82	81.35	9.89	26.88	19.34	6.86	3.78	26.79	19.27	67.6	106.54	40.94
Ta7DL3577	61.82	0	29	24.24	23.39	53.07	0	0	0	53.39	17.03	22.23	35.36	0	0	0	0	0	0	0	0	0
Ta7DL0973	61.59	36.43	0	83.44	108.03	2.59	46.42	33.3	71.84	8.5	111.84	12.37	2.02	0	0	0	0	42.4	80.26	15.73	21.2	22.81
Ta7DL3389	61.5	6.22	0	10.3	16.2	0.89	0	10.56	1.46	1709.96	857	148.44	4.9	0	0.8	0	0	0	28.27	111.12	245.26	8.78
Ta7DL0433	61.2	26.23	0	32.71	31.33	4.95	55.05	167.1	64.63	81.35	115.09	182.28	0	4	0	0	6.51	90.06	16.09	17.86	20.24	16.4
Ta7DL1676	61.05	24.87	12.94	17.94	24.31	12.62	81.4	44.58	44.79	55.75	63.96	50.04	0	57.91	36.63	25.22	20.59	49.44	109.55	28.81	58.02	20.78
Ta7DL2648	61	267.91	172.65	12.61	0	13.54	0	0	49.4	89.71	1542.39	22.11	0	0	0	0	0	0	0	23.63	18.39	45.39
Ta7DL2885	60.88	31.51	47.47	480.38	1499.88	2820.21	67.4	60.47	79.59	94.06	144.21	354.65	2074.4	3662.38	6243.42	1318.02	1294.94	313.99	339.65	116.61	125.72	329.79
Ta7DL1848	60.64	685.51	523.18	419.26	185.47	329.3	39.38	270.62	48.5	28.64	153.53	93.68	145.6	166.85	2190.34	50.9	72.36	198.77	592.17	310.81	50.34	22.19
Ta7DL1098	60.36	73	49.67	74.55	74.82	168.86	39.26	121.27	69.48	31.1	39.91	123.71	206.85	193.2	194.29	308.18	297	81.63	72.61	46.78	63.46	170.3
Ta7DL1335	60.15	93.8	20.78	126.23	140.43	124.5	73.92	103.31	139.42	76.73	108.34	74.6	125.98	112.08	64.13	111.27	111.09	169.26	171.52	131.38	128.19	184.32
Ta7DL1540	60.08	9.72	0	0	0	0	12.2	0	0	0	0	0	0	0	0	0	0	0	0	3.3	0	0
Ta7DL1127	59.98	50.42	29.75	13.59	13.02	4.79	2.76	4.96	6.01	74.92	82.33	117.69	11.18	13.55	23.19	57.55	29.87	0	3.5	45.71	27.71	23.67
Ta7DL1183	59.86	8.9	0.98	65.67	90.26	37.76	20.67	22.33	40.46	31.78	162.07	33.95	64.93	217.71	46.81	57.6	33.97	71.56	38.95	131.91	143.78	19.86
Ta7DL3775	59.86	8.9	0.98	65.67	90.26	37.76	20.67	22.33	40.46	31.78	162.07	33.95	64.93	217.71	46.81	57.6	33.97	71.56	38.95	131.91	143.78	19.86
Ta7DL2785	59.11	77.8	39.13	114.04	94.89	113.19	44.76	47.93	44.68	65.33	55.91	122.32	93.44	264.02	134.64	141.83	163.23	53.32	24.71	71.5	88.8	208.84
Ta7DL0550	58.95	64.43	16.98	73.38	66.93	230.1	66.03	54.18	103.76	46.84	66.06	51.29	20.39	26.94	37.23	6.24	5.01	34.11	58.02	34.09	53.21	21.61
Ta7DL1620	58.88	4.63	0	24.97	26.29	0	29.53	101.46	39.49	110.67	90.77	75.55	24.63	41.15	12.94	5.53	6.07	21.62	15.59	67.2	97.06	32.93
Ta7DL2227	58.78	40.95	89.99	305.85	97.58	34.96	42.32	39.19	60.6	110.74	69.23	57.95	162.79	100.83	75.32	6.56	30.6	96.57	8.32	72.33	51.58	102.54
Ta7DL2442	58.73	213.28	1044.56	0	1.9	6.29	3.52	99.99	10.48	8.24	23.57	298.03	29.46	1.54	45.98	78.59	32.8	0	0	12.74	22.85	2.3
Ta7DL3399	58.44	109.96	383.34	168.91	129.02	137.18	123.84	195.64	120.61	98.49	69.45	140.73	56.89	234.11	388.96	334.1	264.65	145.89	98.35	155.66	81.38	503.45
Ta7DL0168	58.29	35.29	6.92	56.22	11.98	19.92	3.67	54.31	7.9	43.69	117.07	10.67	30.14	119.99	57.54	11.29	0	0	0	71.35	36.15	0
Ta7DL1867	58.11	0	0	0	0	0	0	38.47	0	0	0	0	21.95	19.34	0	23.72	0	0	0	17.78	0	0
Ta7DL2645	58.01	47.29	69.8	64.61	87.37	22.32	98.31	48.16	82.44	117.59	57.85	66.08	32.3	48.42	34.24	19.24	7.52	72.46	63.97	111.03	63.22	48.98
Ta7DL3690	57.77	85.26	23.4	33.16	35.86	85.19	146.79	583.66	517.11	6.97	235.32	212.29	47.68	19.68	78.91	49.55	67.66	618.45	522.84	109.3	168.9	557.74
Ta7DL0008	57.73	170.26	54.69	97.89	46.95	26.09	47.8	220.32	184.39	68.81	43.97	70.21	103.8	113.67	62.16	41.64	59.28	0	33.65	77.26	65.08	125.44
Ta7DL2805	57.66	31.16	13.71	62.55	115.82	132.55	46.71	132.79	36.84	98.61	94.21	123.51	125.58	115.58	52.51	93.83	39.33	39.16	14.02	53.21	72.2	151
Ta7DL3274	57.58	165.25	223.15	58.42	104.08	111.37	129.23	104.88	104.72	196.13	132.7	127.55	90.66	179.45	233.3	316.66	344.2	163.68	210.04	188.77	127.58	114.72
Ta7DL3273	57.58	165.25	223.15	58.42	104.08	111.37	129.23	104.88	104.72	196.13	132.7	127.55	90.66	179.45	233.3	316.66	344.2	163.68	210.04	188.77	127.58	114.72
Ta7DL2388	57.37	10.03	9.19	8.38	4.01	4.44	2.47	14.68	7.66	20.4	11.14	10.64	0	10.57	22.52	91.02	118.71	78.79	31.57	2.67	9.07	19.58
Ta7DL1528	57.24	12.49	4.39	112.26	81.5	87.05	0.8	13.15	4.71	28.95	25.81	67.87	99.58	162.54	94.73	337.26	423.67	11.11	6.03	15.65	29.16	170.71
Ta7DL0119	57.13	0	0	299.34	265.65	211.1	1.84	0	0	8.65	28.9	49.91	145.54	510.45	26.79	265.71	314.59	0	29.99	11.97	17.97	177.89
Ta7DL1154	56.92	75.32	44.25	7.93	0	16.86	24.07	3.7	31.04	0	15.92	27.68	0	0	11.98	0	0	0	151.73	15.03	17.25	0
Ta7DL0515	56.74	30.29	50.7	21	31.26	34.51	20.69	58.86	24.79	61.37	55.46	96.01	88.29	115.11	126.93	39.27	53.37	20.04	21.69	56.83	45.33	113.82
Ta7DL1375	56.58	100.22	66.12	57.19	173.92	388.04	85.38	1063.42	537.55	140.08	115.91	56.75	272.33	2390.64	773.44	764.58	676.19	546.33	665.2	137.64	167.27	82.31
Ta7DL2710	56.55	67.82	66.74	23.49	56.41	12.59	68.47	148.14	49.39	41.68	64.04	92.36	155.57	222.6	426.71	330.97	370.24	0	30.24	44.1	34.23	70.27
Ta7DL0730	56.43	58.69	5.75	52.16	39.98	38.74	0	16.7	21.04	18.19	38.26	4.43	21.1	4.57	0	4.44	0	0	9.22	16.59	11.3	12.22
Ta7DL3813	56.26	639.16	1568.27	7.19	131.09	1317.19	21.11	104.8	23.15	15.13	33.82	203.52	80.56	6.86	1371.35	0	0	0	42.22	9.11	52.11	16.97
Ta7DL0614	56.17	32.86	28.89	17.67	22.56	6.23	26.1	27.03	17.57	91.9	83.81	121.53	14.49	11.8	15.66	0	0	0	37.49	41.47	19.09	30.85
Ta7DL1302	55.9	39.6	7.73	35.58	49.94	0	47.68	14.96	41.33	111.66	18.8	53.79	1.95	0	0	0	0	61.25	14.73	71.46	29.02	5.51
Ta7DL1311	55.72	0	0	36.19	43.33	9.59	5.33	18.76	16.64	119.68	99.33	95.85	33.07	0	10.59	3.71	0	0	30.94	233.55	150.2	74.06
Ta7DL3769	55.2	140.51	55.26	13.24	30.36	31.72	40.91	21.34	31.8	21.65	45.58	61.66	49.1	24.66	7.85	13.92	0	0	8.27	41.13	9.73	35.52
Ta7DL1347	54.63	4.58	4.32	18.32	31.17	7.86	41.57	89.69	122.09	52.7	75.01	40.62	30.6	24.23	3.91	6.28	5.54	93.85	202.6	41.38	34.48	25.64
Ta7DL3436	54.63	58.6	3.12	43	19.21	3.03	52.49	25.38	38.41	105.3	34.13	325.7	21.16	16.03	9.1	15.08	21.36	101	27.27	58.72	22.71	3.33
Ta7DL2819	54.56	66.11	537.49	896.66	786.34	734.57	189.52	224.11	695.57	32.75	70.51	84.92	1024.95	363.85	270.13	429.66	558.65	902.98	598.81	22.33	50.85	275.28
Ta7DL3128	54.37	55.64	230.67	27.7	88.34	17.07	53.21	66.22	64.67	57.5	35.04	73.64	64.56	92.09	82.8	60.73	49.94	59.41	57.15	76.93	18.27	42.89
Ta7DL2076	54.25	107.48	7.02	6.34	36.46	525.63	3.72	102.13	2.01	4.43	0	167.85	35.67	34.93	4711.53	51.86	467.13	66.9	213.35	0	9.17	29.82
Ta7DL0903	54.19	19.58	80.31	92.27	113.53	128.18	162	69.94	147	43.82	36.59	70.93	132.04	229.65	236.74	107.69	100.13	160.78	169.65	25.33	85.4	125.65
Ta7DL3139	54.18	0	12.79	0	32.5	0	0	0	3.92	23.99	38.39	59.03	8.81	13.05	0	0	0	0	0	56.54	0	0
Ta7DL2288	54.05	28.86	12.07	11.12	25.53	4.7	24.98	19.62	17.03	203.1	173.17	87.73	0	0	0	0	0	19.01	72.01	125.47	92.8	28.4
Ta7DL1585	53.99	470.36	520.92	205.28	201.31	101.79	115.32	535.98	355.69	117.59	215.99	374.88	285.27	523.86	513.06	280.94	361.15	417.55	356.44	274.39	262.68	173.77
Ta7DL1491	53.88	24.72	14.46	26.78	47.02	18.06	29.14	17.71	31.68	71.9	119.85	31.08	31.39	131.19	93.37	68.84	97.74	29.81	72.42	54.67	62.59	25.83
Ta7DL0472	53.81	3.66	3.21	2.97	9.48	18.81	25.83	32.27	33.73	32.81	24.09	48.83	25.47	50.28	24.59	12.25	18.82	64.11	47.92	10.84	10.68	13.76
Ta7DL1202	53.67	3.28	0	0	0	0	0	0	0	0	0	0	0	0	0	0	0	0	0	0	0	0
Ta7DL2238	53.59	19.57	0	0	3.35	667.25	4.13	17.78	15.82	7.29	0	5.91	0	11.46	0	2.72	0	0	5.71	8.95	22.72	0
Ta7DL0991	53.41	189.39	99.54	15.94	112	28.19	62.53	23.83	29.73	92.66	124.06	31.63	38.66	144.86	307.92	2223.47	2844.9	158.9	122.64	54.07	53.74	74.74
Ta7DL0074	53.36	76.82	69.3	63.52	33.45	137.77	397.54	512.07	506.82	74.91	69.4	42.83	91	171.99	78.72	244.79	188.93	738.29	255.24	91.42	116.7	7.4
Ta7DL2254	53.11	111.83	309.95	81.89	206.67	250.2	1048.4	377.97	777.31	344.98	306.71	279.01	219.68	190.83	493.36	308.23	209.97	679.95	2637.37	308.95	180.23	104.31
Ta7DL3822	53.08	0	0	16.16	15.55	0	84.38	49.47	24.58	46.45	390.42	14.38	0	0	0	0	0	0	0	40.08	35.5	0
Ta7DL2595	52.93	19.33	11.34	6.92	19.87	43.94	10.21	61.46	9.37	31.22	20.64	46.7	0	5.65	11.37	5.36	0	0	16.89	50.86	27.43	16.13
Ta7DL2776	52.82	0	53.54	47.61	9.14	40.69	61.25	181.07	220.81	47.03	51.56	24.73	45.08	151.52	228.59	214.14	392.5	856.55	127.6	47.93	69.18	101.81
Ta7DL0300	52.7	66.65	13.95	38.47	58.91	0	59.11	77.71	50.95	72.83	113.54	73.3	10.53	12.15	10.67	1.9	0	178.18	40.13	80.51	83.08	68.56
Ta7DL2693	52.6	0	0	6.16	11.8	0	29.31	245.72	98.16	4.3	8.24	42.03	0	5.61	24.15	804.92	307.82	129.72	524.67	3.91	8.89	0
Ta7DL2676	52.57	40.63	17.83	3.25	18.66	17.19	38.36	50.44	19.48	51.85	30.18	35.61	21.44	23.7	50.32	177.56	185.51	116.59	153.39	22.85	50.13	7.57
Ta7DL2503	52.48	0	0	25.98	49.94	27.91	7.56	0	0	83.27	26.66	0	50.26	32.85	31.67	0	0	0	0	186.47	180.09	31.21
Ta7DL1661	52.48	75.39	0	0	12.49	0	0	0	0	18.5	0	0	0	65.7	0	0	0	0	0	0	37.91	15.61
Ta7DL3294	52.03	0	0	47.59	30.53	68.5	0	43.09	0	34.17	10.94	42.3	72.5	0	0	0	0	0	0	39.37	11.61	0
Ta7DL0404	51.58	6.87	0	119.76	94.5	988.74	13.16	36.38	15.83	16.35	206	166.08	84.01	83.24	151.93	32.43	80.77	31.2	3.1	50.17	13.54	105.69
Ta7DL1145	51.54	207.59	65.15	51.15	28.07	46.75	38.64	37.93	44.84	30.8	24.58	69.04	40.94	42.08	20.86	49.48	49.55	0	28.82	74.09	26.51	34.53
Ta7DL3537	51.3	0	12.12	0	102.9	68.81	18.77	169.75	11.05	15.17	7.28	0	16.8	0	0	13.21	0	0	25.78	0	226.11	0
Ta7DL2835	51.3	41.08	206.03	85.71	72.03	45.87	81.32	91.95	73.66	91.02	50.96	111.87	209.95	120.48	185.37	79.29	50.01	149.61	0	40.34	101.36	38.34
Ta7DL1951	51.23	38.34	44.88	67.78	75.42	30.65	31.12	21.26	22.49	104.1	32.77	54.38	40.04	17.79	40.43	5.81	6.31	34.14	20.59	135.1	49.7	33.64
Ta7DL2276	51.13	7.32	17.17	11.76	26.28	12.46	18.5	32.42	2.38	68.13	75.49	62.98	9.59	0	0	0	0	0	6.52	45.05	59.38	50.34
Ta7DL3685	51.12	74.54	43.75	57.59	46.67	0	15.66	52.27	20.34	43.16	55.98	41.28	46.8	41.35	15.47	7.22	60.7	0	15.08	31.07	6.39	62.15
Ta7DL2706	51.02	40.47	0	40.64	39.17	0	47	7.06	8.3	14.77	14.17	0	60.47	178.63	292.68	262.74	0	0	0	50.03	59.74	24.98
Ta7DL0788	50.96	11.47	4.19	7.78	16.36	11.48	48.39	85.36	78.47	10.72	13.79	31.79	10.97	21.89	32.3	35.45	23.19	355.18	704.95	14.52	12.29	55.73
Ta7DL2412	50.86	16.9	0	15.15	34.8	16.02	19.68	2.88	18.09	46.21	44.11	25.51	17.37	77.92	51.78	41.3	38	107.58	72.56	25.2	26.19	21.16
Ta7DL2626	50.71	314.27	132.86	52.69	29.2	140.75	36.04	114.83	70.09	36.51	117.36	107.33	38.68	216.35	318.16	87.1	68.52	145.93	100.72	51.49	25.96	190.3
Ta7DL1924	50.7	17.21	26.25	20.38	29.7	14.08	40.02	15.43	37.18	79.59	25.19	54.25	13.34	38.5	26.2	26.74	25.23	49.9	32.9	67.37	18.22	7.71
Ta7DL2093	50.32	16.31	0	43.62	25.07	0	89.97	265.58	72	15.18	5.8	0	10.64	18.46	96.03	0	0	0	81.4	50.06	25.18	5.1
Ta7DL3563	50.05	29.88	70.7	30.6	14.72	33	35.54	0	5.73	21.94	42.15	27.14	268.87	152.69	47.37	27.6	63.7	0	0	38.01	22.39	74.08
Ta7DL1878	50.05	29.88	35.35	107.1	29.44	0	71.08	305.6	120.28	10.97	147.53	162.82	0	0	0	27.6	0	0	0	28.51	111.94	370.39
Ta7DL2104	49.98	80.02	157.21	64.63	123.53	179.73	52.1	39.74	46.2	65.45	56.89	86.99	103.55	235.23	264.32	190.96	297.39	16.2	175.82	72.84	65.07	138.05
Ta7DL0230	49.67	31.83	74.66	393.08	330.52	423.23	30.26	387	85.29	45.08	117.79	118.22	835.41	499.06	422.21	338	302.95	30.92	94.41	76.47	155.18	278.83
Ta7DL2542	49.45	11.34	1.11	67.6	42.12	4.32	119.53	102.96	107.03	49.46	123.19	193.35	2.55	4.59	41.13	5.64	16.05	16.59	219.42	82.35	79.46	84.13
Ta7DL1433	49.11	0	17.35	30.07	0	0	8.73	0	11.2	43.08	0	39.95	23.01	0	0	0	0	0	0	18.69	21.99	0
Ta7DL3142	49.08	102.51	3.34	36.75	76.21	152.23	433.96	290.79	526.09	25.48	4.05	7.74	37.62	216.84	72.1	83.64	42.34	217.81	514.17	11.75	22.06	3.56
Ta7DL0221	48.94	104.64	24.51	12.93	40.21	5.12	70.8	88.36	141.38	167.52	95.82	41.96	4.01	0	1.6	0	0	147.85	58.32	101.74	29.05	13.11
Ta7DL1874	48.92	46.67	85.11	175.86	72.14	32.47	133.57	515.3	325.44	36.75	155.06	140.92	29.77	55.59	32.35	135.81	93.2	294.02	92.64	121.53	126.63	590.91
Ta7DL3126	48.87	14.75	8.68	7.79	37.34	846.02	18.26	32.87	25.33	32.8	104.77	428.18	781.85	15.24	5445.44	186.05	1479.5	178.97	94.36	68.89	90.3	36.79
Ta7DL2678	48.72	530.78	998.35	8.69	19.96	51.39	193.4	113.67	78.21	52.86	33.22	71.36	33.01	58.62	98.43	71.72	93.07	203.49	459.69	37.95	137.51	98.76
Ta7DL1527	48.54	37.75	45.78	33.56	46.06	63.12	37.14	36.63	36.48	61.46	64.34	40.28	49.45	37.63	34.26	19.46	16.72	12.05	32.68	48.74	50.33	55.77
Ta7DL0206	48.44	45.86	96.06	14.07	20.2	33.5	18.68	61.38	20.12	39.07	34.97	83.1	34.48	135.33	146.95	49.15	68.18	63.93	17.22	22.47	48.16	49.19
Ta7DL1871	48.21	146.09	54.68	15.33	50.28	198.91	19.42	24.14	11.6	54.53	47.68	167.22	30.64	5.12	15.61	14.32	49.66	0	47.2	12.64	44.11	38.13
Ta7DL2058	47.98	96.97	0	11.99	20.29	23.34	7.1	273.95	55.82	61.06	86.65	35.42	82.61	109.08	85.08	66.95	105.73	74.37	22.91	93.76	41.74	105.6
Ta7DL3640	47.79	64.44	8.22	69.54	50.12	0	116.25	129.42	172.75	191.35	52.91	51.24	0	0	0	21.18	24.95	184.55	517.02	93.62	56.75	0
Ta7DL2323	47.79	62.49	92.74	6.74	34.41	21.37	54.47	82.95	53.13	79.3	74.16	96.21	24.04	50.87	64.27	22.93	40.37	19.23	63.59	46.1	64.67	31.31
Ta7DL1042	47.51	100.42	0	7.58	14.54	24.21	57.77	54.08	17.19	53.19	50.96	52.05	60.47	95.52	55.11	37.22	13.1	172.01	60.53	52.71	21.97	89.48
Ta7DL3432	47.03	17.85	33.66	370.74	291.9	147.34	3.18	8.42	12.11	40.78	43.8	54.76	318.77	194.64	77.26	146.73	201.36	26.17	18.96	38.01	44	186.51
Ta7DL2177	47	31.09	18.27	60.71	343.78	41.02	48.7	242.54	141.23	419.91	77.38	23.49	499.19	641.35	269.17	162.5	24.45	389.48	99	70.17	295.17	64.74
Ta7DL2961	46.95	15.61	64.04	58.81	160.84	334.62	59.56	223.98	148.28	7.76	957.52	228.58	454.91	87.03	70.86	98.57	55.44	467.26	172.68	166.75	266.2	915.37
Ta7DL3684	46.64	18.99	11.12	0	0	3.61	0	0	0	0	1.13	0	0	2.62	3.39	0	0	0	0	0	0	0
Ta7DL0549	46.38	67.21	48.05	15.8	32.69	186.94	43.57	75.66	101.74	30.6	22.69	27.17	12.96	77.31	62.03	17.08	29.03	68.22	137.79	18.12	19.13	4.4
Ta7DL1990	46.21	10.73	0	0	0	0	0	5.48	0.86	54.01	95.45	133.6	18.93	0	0	0	0	0	0	1.85	0	0
Ta7DL1904	45.82	0	0	0	0	0	0	0	0	0	0	50.14	0	0	0	0	0	0	0	0	0	0
Ta7DL2380	45.67	327.64	64.57	0	67.56	60.49	32.68	37.8	0	60.23	28.93	61.99	162.14	93.97	38.3	114.43	0	0	0	35	51.33	84.7
Ta7DL3584	45.67	0	16.14	28.1	54.05	0	8.17	9.45	30.85	30.12	57.87	12.4	86.48	75.18	0	0	49.53	0	0	52.5	61.6	16.94
Ta7DL1405	45.61	19.2	40.48	35.23	33.71	8.76	24.51	50.25	38.35	84.57	61.51	36.51	15.37	19.29	14.67	14.98	14.75	87.95	22.23	70.45	44.72	28.86
Ta7DL3880	45.56	143.54	15.31	63.04	150.89	155.69	190.13	1095.69	1329.68	99.69	109.12	41.38	42.92	14.33	30.78	38.04	13.57	63.62	1290.83	284.24	388.73	146.97
Ta7DL3530	45.29	0	8.87	0	0	35.82	4.92	0	0	0	0	43.26	0	0	26.11	61.06	31.17	0	17.56	0	17.88	0
Ta7DL1293	44.76	47.46	102.91	5.11	12.24	18.92	21.16	29.06	21.97	26.56	54.07	66.63	4.2	14.13	15.95	15.14	37.42	0	52	18.02	27.61	26.75
Ta7DL3758	44.62	32.6	150.43	413.78	182.34	562.51	20.48	101.45	43.6	12.11	41.77	59.26	525.54	400.16	678.39	685.59	831.23	118.24	10.65	14.63	124.05	208.12
Ta7DL0677	44.19	26.83	31.51	0	13.73	5.07	11.25	54.95	50.02	26.62	15.91	60.8	3.87	8.22	28.43	11.9	0	0	16.53	6.09	24.14	33.55
Ta7DL0653	43.95	16.37	81.41	17.77	27.92	175.93	47.4	81.91	65.53	37.18	34.16	41.81	112.3	89.81	31.52	114.12	107.82	80.87	198.94	40.86	69.72	99
Ta7DL2233	43.91	19.5	3.81	47.42	38.65	48.21	11.43	9.39	6.16	83.76	54.39	85.35	26.09	60.61	13.97	35.01	26.6	14.7	5.31	22.55	45.47	73.31
Ta7DL2106	43.86	27.98	4.09	6.31	1.21	2.66	0	2.37	0	20.91	44.01	16.89	0	3.8	1.22	2.63	1.43	0	5.61	2.43	2.72	1.46
Ta7DL1627	43.85	13.25	62.38	21.05	26.91	59.74	28.83	186.08	60.76	19.67	56.51	60.11	123.59	199.1	185.71	46.55	46.38	77.01	67.97	17.78	147.37	66.17
Ta7DL0708	43.24	0	51.16	36.46	0	19.46	16	29.82	21.28	115.64	129.38	110.28	57.68	18.97	0	0	0	0	19.87	34.45	46.34	32.45
Ta7DL1722	43.15	0	3.01	1.39	1.33	0	3.3	0.87	5.66	0	0	17.47	3.45	7.38	0	0	0	0	0	0	0	0
Ta7DL0932	42.73	0	0	38.64	74.04	17.58	97.41	86.75	36.17	65.49	36.85	9.39	0	24.48	27.61	19.12	16.3	0	89.1	42.1	207.42	6.47
Ta7DL2741	42.32	51.64	37.82	37.13	28.87	12.26	34.3	33.66	31.49	69.06	68.94	77.94	28.63	27.25	23.8	25.46	44.66	99.62	93.42	28.26	41.75	29.65
Ta7DL1115	42.29	220.82	120.1	35.7	34.26	47.62	26.12	204.16	100.84	56.58	60.28	30.83	49.47	64.43	159.64	96.09	156.36	110.25	38.48	50.62	51.84	52.92
Ta7DL2773	42.2	44.66	185.09	31.55	33.74	27.43	38.43	55.45	30.42	61.58	39.14	59.11	29.09	68.56	46.38	42.47	28.26	77.99	28.18	69.08	44.04	38.74
Ta7DL3472	41.85	39.14	9.19	4.19	4.01	0	17.29	6.67	21.71	1046.37	2623.27	2830.21	0	0	0	0	0	0	21.16	13.37	12.09	34.27
Ta7DL3330	41.58	14.5	148.67	0	13.11	18.61	5.79	14.79	9.76	35.21	64.56	49.26	3.23	1.51	11.81	1.41	4.61	0	0	41.46	74.64	118.13
Ta7DL3382	41.52	15.98	15.61	192.06	153.65	194	10.16	20.85	3.41	39.74	36.03	28.95	220.96	89.3	9.1	4.31	17.8	0	4.54	33.03	26.84	233.44
Ta7DL1161	41.33	118.24	10.01	0	0	28.62	4.29	85.26	38.56	0	18.19	61.2	0	9.2	0	9.61	0	0	115.47	22.49	25.92	21.17
Ta7DL0252	41.29	86.43	1586.06	517.3	705.21	726.99	611.99	1280.22	1529.54	201.7	694.96	1524.54	909.07	2426.43	4448.1	2419.23	1758.38	2576.56	918.78	1179.22	1099.4	645.24
Ta7DL1156	40.93	279.68	0	0	8.3	9.23	10.13	198.89	68.67	0	17.52	37.32	0	0	13.62	0	16.43	0	91.8	21.83	31.4	0
Ta7DL3508	40.7	55.26	1.62	44.84	100.09	55.21	2362.4	3346.11	2377.82	16.52	18.7	66.3	149.5	409.92	824.89	200.74	190.48	605.66	1520.27	62.42	383.57	207.8
Ta7DL3488	40.64	8.27	29.05	107.02	59.74	211.98	6.59	2.81	11.16	29.31	45.61	91.7	1.84	76.53	54.6	14.61	42.69	0	0	20.01	25.67	106.14
Ta7DL0993	40.51	185.1	0	164.74	860.43	449.94	30.53	1.96	1.05	29.37	37.83	54.1	783.99	16609.4	18710.1	4030.87	12544.2	225.26	130.53	35.96	125.24	500.79
Ta7DL2219	40.51	81.41	0	42.83	16.44	36.55	45.15	522.47	212.09	24.11	156.05	243.74	101.96	191.15	378.24	710.51	193.66	103.4	72.34	64.84	105.68	91.32
Ta7DL2954	40.28	62.26	0	28.51	9.1	0	95.13	63.74	48.25	36.4	44.29	20.15	3.85	0	0	0	0	0	8.21	48.42	3.43	0
Ta7DL2931	40.28	25.84	127.24	47.3	29.29	23.53	36.16	43.97	21.51	63.63	11.04	49.16	41.09	11.08	20.51	14.57	6.88	73.23	21.98	46.32	64.11	16.18
Ta7DL0994	39.82	164.14	10.13	141.71	721.91	250.78	7.58	0	7.34	20.01	31.84	16.31	607.75	18310.7	19794.2	5183.8	18039.2	188.25	132.21	31.36	33.08	255.99
Ta7DL1483	39.81	50.34	60.81	66.91	48.84	23.21	50.08	32.51	38.79	85.6	49.74	70.55	19.72	60.87	35.93	32.5	35.19	42.52	57.8	82.15	34.78	33.6
Ta7DL2377	39.81	299.49	0	0	0	10.93	0	0	1.6	0	0	0	0	0	88	0	0	0	0	0	0	0
Ta7DL0612	39.79	0	16.96	32.43	19.11	12.99	8.92	0	6.21	115.82	81.43	22.85	7.14	0	9.38	6.67	11.04	0	188.8	51.07	86.98	8.15
Ta7DL1618	39.59	57.14	56.16	39.86	76.54	95.88	29.12	229.29	60.8	42.24	60.79	77.79	78.44	162.01	71.23	11.59	0	0	0	37.59	101.43	47.43
Ta7DL2963	39.38	0	0	0	0	0	2.06	1.09	4.36	1.6	25.92	1239.23	0	0	2.23	0	0	0	1.71	8.2	5.83	0
Ta7DL1458	39.36	24.92	25.02	5.77	9.2	103.55	17.06	82.88	43.95	14.62	19.02	112.84	22.2	183.94	171.69	332.48	359.49	64.84	49.77	7.4	34.57	62.45
Ta7DL0123	39.02	0	0	15.86	76.33	171.24	27.62	26.93	18	11.39	32.82	42.3	108.75	139.48	0	0	0	0	0	29.53	34.84	115.41
Ta7DL3429	38.95	13.89	134.35	8.55	14.43	32.86	12.52	42.09	47.78	16.28	23.42	14.25	9.68	54.24	41.65	39.2	18.06	31.86	62.15	12.63	9.03	14.52
Ta7DL0698	38.88	0	0	30.19	320.45	93.35	70.21	208.77	398.53	47.35	19.74	0	0	19.43	1.93	0	0	0	2797.7	24.4	83.83	0
Ta7DL3131	38.86	141.16	0	237.37	1067.98	2930.61	40.38	118.69	209.38	43.69	20.91	122.66	181.13	2240.24	2962.76	746.22	575.8	0	58.12	87.2	158.16	110.17
Ta7DL0362	38.83	0	0	24.15	34.81	12.95	0	0	0	0	0	0	28.17	989.54	587.97	49.98	198.14	186.58	63.59	0	0	0
Ta7DL3496	38.73	14.04	1.03	8.56	97.33	169.5	9.02	24.71	12.61	36.73	43.12	30.18	42.59	290.6	131.36	226.32	234.29	61.43	27.83	31.21	73.78	40.7
Ta7DL3226	38.44	41.45	14.56	273.54	58.63	59.94	10.62	30.97	32.61	29.94	29.52	37.53	22.24	60.18	29.3	60.96	29.17	12.36	24.59	58.57	23.64	60.61
Ta7DL1013	37.95	12.79	5.62	25.92	19.84	0	17.38	11.41	6.06	38.21	26.18	34.74	15.69	17.21	5.15	1.23	0	0	10.44	17.75	12.42	18.03
Ta7DL1717	37.81	0	26.62	22.4	0	0	25.87	0	0	0	15.68	20.4	82.44	41.85	0	194.65	0	0	117.72	68.7	49.46	0
Ta7DL2519	37.81	179.79	239.57	268.82	172.77	109.72	362.39	117.96	47.31	51.16	125.6	20.4	128.07	659.57	368.57	454.19	0	0	823.89	509.08	49.46	0
Ta7DL2224	37.67	89.83	0	0	0	0	48.42	47.81	0	64.5	30.25	0	113.66	0	0	0	1435.89	0	0	0	62.49	0
Ta7DL1553	37.65	0	9.79	9.01	8.62	4.76	6.66	26.99	7.3	20.27	16.36	43.5	1.85	19.35	9.21	6.57	5.4	0	6.96	2.89	9.73	2.62
Ta7DL0227	36.95	21.4	82.11	11.58	13.54	20.37	16.01	18.97	11.94	75.52	80.44	37.67	3.2	5.82	7.49	5.38	2.92	10.55	13.36	14.06	39.77	14.9
Ta7DL1827	36.65	14.75	34.73	0	14.93	33.18	0	25.28	10.13	43.74	5.24	40.14	18.62	15.24	92.1	38.76	273.98	0	31.45	14.76	0	9.2
Ta7DL2900	36.63	197.78	0	0	21.96	0	160.01	98.48	103.55	16.21	147.9	69.83	62.46	0	0	89.67	144.67	0	28.82	57.28	49.95	232.29
Ta7DL0645	36.46	51.97	0	0	0	0	0	171.07	0	0	0	0	0	0	0	0	0	0	22.4	0	0	0
Ta7DL3176	36.2	73.37	76.3	44.98	32.36	49.4	67.1	119.51	98.58	19.84	90.6	31.85	36.42	27.37	61.47	40.51	55.29	231.99	0	57.99	6.7	22.14
Ta7DL3391	36.15	28.79	136.32	0	42.64	15.92	17.17	69.83	27.39	74.04	50.81	13.07	33.96	20.52	0	0	0	0	0	18.37	32.41	17.85
Ta7DL3127	36.12	65.02	38.38	0	21.67	48.34	0	0	0	71.97	30.71	68.86	8.81	13.05	0	29.13	0	0	0	7.07	8.21	53.91
Ta7DL1846	36.04	52.09	214.86	154.95	52.49	165.43	26.67	107.35	6.08	32.12	92.42	39.39	50.47	47.43	241.15	9.95	18.06	342.05	99.35	126.32	6.62	10.82
Ta7DL0710	36.02	17.6	12.02	19.04	71.33	56.93	78.87	59.3	75.35	88.77	182.83	43.83	7.86	4.84	0	0	0	52.69	61.93	253.72	79.84	91.92
Ta7DL2794	35.79	20.98	0	84.99	63.25	0	97.21	98.04	138.29	122.74	38.6	39.58	0	0	0	1.35	0	79.49	34.46	156.36	27.17	2.19
Ta7DL0542	35.77	12.95	0	10.5	21.76	48.01	1.04	0	0	8.46	27.66	41.03	20.21	38.89	8.69	13.69	6.11	0	0	11.23	8.8	40.56
Ta7DL2757	35.75	0	42.53	112.67	264.15	24.69	355.15	149.47	350.93	64.8	87.69	206.89	285.05	332.37	39.32	79.96	169.59	179.83	219.21	290.2	619.17	566.78
Ta7DL0121	35.62	21.38	0	44.53	53.46	71.54	6.5	95.76	42.43	39.45	30.3	0	34.82	89.49	22.33	14.2	0	0	27.52	13.96	16.21	53.18
Ta7DL0509	35.55	0	2.09	195.55	169.23	1042.78	13.7	24.05	16.86	25.66	230.72	134.46	44.68	130.44	412.14	67.17	119.79	0	29.05	66.63	15.05	48.95
Ta7DL0925	35.4	8.6	10.1	32.18	30.82	19.5	10.83	46.95	26.81	73.62	76.48	62.36	18.66	31.42	5.41	7.56	0	44.13	102.52	52.73	29.86	32.26
Ta7DL0891	35.3	42.65	0	135.2	14.41	0	8.81	12.18	17.02	147.59	247.43	45.13	6	0	0	0	0	0	0	85.51	16.33	0
Ta7DL1857	35.13	0	0	0	0	11.77	0	43.59	15.19	38.93	22.42	19.15	0	12.53	0	13.86	0	0	53.83	34.46	8	13.12
Ta7DL0966	35.05	19.34	0	97.16	58.63	0	33.62	20.18	53.05	16.52	58.05	20.01	6.18	1.14	0	0	0	12.36	60.36	16.32	32.23	13.85
Ta7DL1306	35	146.47	21.45	35.12	16.8	2.32	25.96	44.27	9.69	27.34	21.73	55.27	27.11	11.97	6.71	6.38	15.73	0	74.38	19.71	20.53	20.39
Ta7DL1763	34.81	0	3.83	3997.82	1214.06	1457.25	0	0	2.58	599.75	2141.63	589.33	666.57	12853.3	3709.74	309.65	1209.25	0	0	447.02	10362.5	4284.9
Ta7DL2075	34.71	51.74	5.51	5.07	14.55	5.36	7.49	13.6	7.5	31.59	25.12	63.9	4.16	21.99	13.16	26.22	18.52	0	3.96	16.24	20.07	17.67
Ta7DL0095	34.34	0	0	0	0	0	22.24	0	0	0	0	0	26.46	0	0	0	0	0	0	0	28.68	0
Ta7DL2350	34.31	18.22	34.14	218.36	58.35	29.08	43.05	14.24	31.15	28.57	23.35	49.48	61.62	28.88	13.85	28.29	20.87	16.62	39.01	41.65	38.2	63.9
Ta7DL3661	34.26	31.32	45.9	50.58	40.34	17.83	102.91	159.89	212.33	54.52	68.75	63.84	18.44	62.71	68.16	23.16	38.26	24.68	217.75	37.78	32.37	29.42
Ta7DL1450	34.26	118.52	139.36	94.39	24.13	73.58	44.37	107.43	123.47	44.01	58.98	112.84	45.53	271.05	232.64	370.7	383.41	132.45	70.42	59.89	91.05	59.2
Ta7DL2939	34.2	102.7	36.36	107.14	92.61	34.4	37.53	159.14	92.08	53.09	65.52	83.9	176.36	36.15	0	79.29	50.01	149.61	51.56	60.51	140.35	51.12
Ta7DL0954	34.19	27.44	0	14.52	25.95	7.72	320.15	215.09	514.05	0	14.62	0	0	0	0	27.92	36.62	0	91.18	9.18	52.56	0
Ta7DL3762	34.15	12.36	50.66	21.72	23.97	33.5	10.87	43.04	24.37	94.64	1881.53	26.58	31.72	21.71	39.67	21.32	13.56	13.92	32.72	35.4	49.24	38.72
Ta7DL2247	34.02	40.47	0	20.32	97.93	88.4	23.5	28.25	16.6	14.77	70.83	36.75	15.12	0	0	52.55	0	0	0	0	134.42	0
Ta7DL1755	33.84	93.42	46.29	1.94	27.85	34.83	6.89	27.47	23.32	60.37	31.98	63.44	20.8	3	3.9	1.39	2.28	16.37	14.78	26.15	61.4	24.76
Ta7DL3016	33.69	21.64	7.61	18.67	0	0	135.17	236.9	466.1	17.76	9.24	0	5.76	16.44	67.06	1.71	2.81	340.75	180.74	28.42	20.15	0
Ta7DL1610	33.62	9.96	68.53	39.1	29.66	112.37	91.8	134.06	161.59	13.03	31.05	62.02	35.69	104.94	148.17	123.34	102.87	66.46	94.21	32.06	34.88	42.15
Ta7DL3674	33.55	36.43	7.11	13.13	15.7	10.4	22.34	18.57	26.33	11.34	10.81	23.37	18.98	46.38	82.71	56.95	68.4	13.66	7.41	30.57	36.58	15.22
Ta7DL1525	33.52	36.16	23.99	83.51	48.68	28.91	10.82	21.69	18.54	65.75	58.37	72.02	29.15	31.51	39.25	11.82	37.06	42.8	36.79	44.45	19.69	64.97
Ta7DL3805	33.5	28.85	43.53	25.53	34.65	48.62	27.33	19.06	31.51	84.59	18.93	52.92	59.45	82.47	45.19	170.1	206.93	39.67	22.77	34.45	28.98	29.51
Ta7DL2848	33.18	157.91	93.51	0	19.14	129.49	103.38	144.61	64.4	0	55.32	17.93	236.95	481.18	0	598.92	449.18	0	0	97.86	43.77	73.14
Ta7DL0076	33.06	0	0	50.39	40.29	26.87	4.92	24.63	13.82	153.59	118.92	195.36	6.67	16.9	0	0	46.75	0	17.56	84.79	42.65	119.3
Ta7DL0257	32.86	157.91	0	0	57.41	258.15	11.49	20.66	88.54	0	55.32	53.78	0	0	0	299.46	0	0	0	0	43.77	0
Ta7DL1219	32.85	99.95	23.45	32.18	30.81	3.79	16.88	95.34	44.2	67.04	42.68	51.31	5.84	46.95	55.24	36.2	32.47	0	81.91	34.27	33.51	29.18
Ta7DL1931	32.83	1.96	12.61	4.24	9.14	14.55	12.57	20.28	12.57	130.32	53.01	39.89	37.81	20.64	20.33	14.63	3.57	8.61	12.48	43.68	34.31	17.19
Ta7DL1514	32.54	0	30.68	40.18	12.88	14.4	46.76	237.83	82.31	19.1	9.18	35.36	20.68	0	0	20.65	0	0	0	41.77	29.34	112.8
Ta7DL2406	32.38	0	114.09	0	56.12	0	0	47.02	0	0	67.54	17.5	58.05	0	87.1	0	0	0	0	35.91	42.78	47.61
Ta7DL3816	32.33	13.03	15.33	48.33	39.72	36.73	16.21	29.01	22.1	29.02	32.42	17.73	95.43	71.46	125.14	77.95	22.61	827.88	146.24	56.85	64.98	32.55
Ta7DL2731	32.32	35.75	25.17	42.16	11.01	129.88	90.42	177.87	249.54	26.63	22.89	80.97	40.63	149.31	219.12	139.17	222.33	176.94	145.94	4.89	63.56	80.5
Ta7DL2000	32.28	0	0	11.88	11.39	75.75	0	1.91	0	4.15	19.86	20.27	47.87	42.92	0	0	0	0	0	7.55	12.89	27.92
Ta7DL3333	32.22	26.09	0	4.65	0	0	41.06	13.35	7.14	3.24	6.19	11.82	7.54	35.8	71.29	15.33	12.92	89.45	0	20.73	3.35	27.18
Ta7DL3511	32.16	39.15	0	507.83	2233.22	5408.44	2.07	3.33	0	19.45	97.51	159.6	5679.97	1117.75	681.07	929.37	1162.23	0	0	58.19	75.73	734.84
Ta7DL3648	32	6.8	3.98	3.67	10.54	7.75	1.09	1.73	1.07	54.57	76.23	84.62	6.06	12.71	9.17	2.62	8.59	0	0	22.39	40.93	27.68
Ta7DL2128	32	76.61	45.28	79.13	50.71	42.52	61.41	83.85	90.24	178.6	171.56	81.16	122.33	33.71	32.85	0	0	0	0	98.74	48.13	47.57
Ta7DL1718	31.99	10.43	3.05	1004.38	414.27	707.03	2.51	7.52	3.69	6.82	32.49	140.43	1819.87	669.9	1259.54	245.02	754.42	0	2.1	10.88	29.4	601.25
Ta7DL1119	31.9	53.79	28.04	19.27	18.45	27.19	18.96	9.16	12.51	42.34	46.8	143.49	23.66	51.99	10.41	19.64	4.07	0	10.34	26.7	41.65	52.37
Ta7DL3845	31.84	94.07	138.96	26.48	27.45	263.39	76.97	102.2	57.17	41.22	37.86	74.08	7.27	29.24	92.2	356.26	271.58	94.22	68	43.86	39.69	25.62
Ta7DL1798	31.83	0	32.38	23.44	50.55	31.13	51.69	65.92	23.92	73.7	47.01	74.93	47.23	42.19	7.5	20.71	44.34	0	21.39	70.72	88.99	48.17
Ta7DL1643	31.45	104.98	151.33	5.09	9.76	0	5.99	0	3.15	7.1	50.91	588.22	4.12	0	6.18	8.61	0	0	0	0	0	0
Ta7DL3422	31.28	75.69	0	53.5	12.82	0	31.42	34.54	38.37	131.1	17.93	34.32	0	0	9.09	6.21	21.53	71.99	38.19	105.96	4.84	31.49
Ta7DL1301	31.08	50.67	8.9	45.57	58.82	0	59.52	37.67	52.53	175.4	55.59	18.81	0	0	0	0	0	35.69	46.06	143.36	29.98	0
Ta7DL1300	31.08	50.67	8.9	45.57	58.82	0	59.52	37.67	52.53	175.4	55.59	18.81	0	0	0	0	0	35.69	46.06	143.36	29.98	0
Ta7DL2814	31.05	34.51	28.28	27.41	45.28	34.17	21.39	26.95	31.76	42.99	28.68	62.49	62.9	108.81	77.12	197.42	179.17	20.38	47.95	54.46	26.85	43.26
Ta7DL3105	31.01	33.93	33.87	11.9	32.06	6.84	24.34	16.94	26.25	54.46	32.7	52.4	22.4	17	13.48	11.19	20.64	70.25	17.49	41.03	20.2	27.53
Ta7DL1928	30.97	57.62	6.33	29.17	18.61	16.43	12.65	8.57	1.71	45.72	41.03	40.76	8.02	48.05	21.49	15.36	18.32	16.41	17.78	22.46	29.37	36.1
Ta7DL1051	30.95	0	6.3	0	5.47	6.06	3.35	20.15	12.5	47.8	30.26	38.87	0	10.2	14.45	9.98	8.53	0	0	10.87	37.11	6.69
Ta7DL3063	30.79	27.69	11.59	83.25	110.3	6.76	51.75	70.6	130.57	109.28	91.54	10.75	14.06	6.64	0	6.19	5.08	109.02	55.75	94.46	90.6	14.87
Ta7DL1696	30.78	0	219.02	85.59	88.37	217.05	50.27	146.57	138.26	27.65	39.71	45.03	174.38	195.53	53.28	72.88	52.58	211.37	261.82	25.04	38.12	77.5
Ta7DL2603	30.77	48.84	94.61	18.25	62.09	57.83	307.06	355.61	423.28	15.43	10.7	1.7	11.7	29.84	22.51	1.46	2.4	463.83	1727.57	27.32	94.82	2.35
Ta7DL2086	30.69	0	13.54	0	0	2.63	0	0	0.74	0	8.22	0	0	0	0	0	0	0	0	1.6	0	0
Ta7DL1269	30.55	17.79	30.22	6.35	22.78	9.12	6.32	29.45	13.4	53.18	39.52	72.81	12.95	6.26	0	0	0	42.09	0	17.87	3.56	17.56
Ta7DL0916	30.51	16.85	5.63	13.03	26.17	6.87	8.49	21.25	20.4	43.17	30	37.04	19.41	27.52	24.02	9.08	7.4	42.73	48.34	33.5	23.41	33.19
Ta7DL1745	30.5	111.3	95.78	15239.2	978.47	54.74	13344.1	11155.7	7356.49	2.76	168.96	1327.88	142.53	39.77	1195.99	47.43	211.57	23292.1	16741.5	8066.87	10632	1522.31
Ta7DL1860	30.43	7.6	2.67	1.65	10.25	12.17	60.56	104.17	55.73	0.57	1.62	6.19	7.52	159.6	18.72	273.68	50.19	231.63	71.98	5.83	1.78	0.95
Ta7DL3750	30.42	11.01	11.28	34.26	15.67	6.29	29.98	45.82	47.66	49.38	57.85	36.15	17.24	40.73	17.52	11.52	17.1	24.63	55.69	41.15	40.68	24.16
Ta7DL1355	30.41	8.92	29.59	73.94	501.32	990.83	47.57	139.36	96.99	0	6.35	65.95	601.5	745.45	1177.85	682.88	850.5	66.8	222.23	6.19	78.58	106.18
Ta7DL1341	30.39	0	0	24.43	35.31	13.14	28.54	81.08	28.28	69.05	71.28	32.33	85.67	44.68	0	0	0	0	32.64	46.07	17.86	43.89
Ta7DL2638	30.32	10.5	6.17	61.51	316.14	237.48	355.22	717.71	719.83	15.61	0	0	40.62	14.92	0	4.86	0	56.59	201.32	24.88	169.74	0
Ta7DL3541	30.25	58.45	0	0	0	0	0	0	2.51	0	15.57	6.63	0	15.05	0	0	0	0	0	0	0	18.23
Ta7DL2886	30.21	0	42.46	171.88	66.53	0	59.37	25.4	0	77.69	24.53	0	47.9	71.99	247.55	0	0	0	308.84	104.12	101.9	0
Ta7DL3645	30.21	71.85	127.38	515.65	432.47	76.53	158.31	228.6	51.51	207.18	73.59	130.3	143.71	215.98	0	259.21	0	0	308.84	333.18	203.8	43.97
Ta7DL0492	30.16	4173.89	32.25	87.97	28.09	15.55	189.92	388.98	215.61	13.62	26.04	20.74	15.84	33.79	46.86	0	0	190.5	68	158.7	38.82	17.16
Ta7DL3561	30.16	69.9	107.94	78.91	50.31	11.1	56.09	35.92	47.09	224.99	66.39	38.67	15.69	15.74	3.02	2.17	5.9	17.06	77.27	144.81	95.99	14.61
Ta7DL1962	30.11	21.46	30.52	21.55	42.81	26.24	21.58	47.39	31.91	60.69	52.4	81.89	53.38	67.12	36.06	16.44	11.52	69.03	14.97	48.96	58.39	82.61
Ta7DL0193	29.73	68.29	17.5	0	0	2.43	0	0	0	6.37	13.68	25.12	0	0	0	0	2.77	0	0	1.48	1.66	0
Ta7DL0872	29.51	105.47	41.62	71.3	34.33	0	61.96	42.81	20.94	25.73	61.77	15.96	67.17	28.53	70.03	39.03	0	0	0	55.09	0	0
Ta7DL0411	29.47	0	0	0	8.94	19.89	37.95	202.36	64.17	0	0	8.02	22.15	117.41	15.85	375.09	654.02	281.24	82.18	0	0	0
Ta7DL0700	29.46	286.22	47.26	47.77	27.46	25.33	50.65	239.62	67.67	53.25	44.54	48.64	15.5	24.67	17.06	39.68	6.7	46.29	24.8	57.81	34.49	39.14
Ta7DL3510	29.39	52.5	0	0	0	0	0.88	0.94	0	0	3.94	3.75	0	1.14	0	0	1.72	0	0	0	0	0
Ta7DL0583	29.24	37.88	0	16.61	4.28	29.79	61.29	648.88	274.53	5.53	19.74	36.43	6.93	11.97	1.97	118.05	11.6	418.81	207.49	11.96	116.28	15.09
Ta7DL3668	29.19	21.95	22.49	28.2	41.18	26.63	18.45	21.9	19.43	61.51	60.58	59.62	18.4	101.45	90.16	50.07	37.47	24.54	28.85	35.28	18.14	36.11
Ta7DL3005	29.17	0	0	0	0	0	0	0	0	0	2.39	7.04	0	2.99	0	0	0	0	0	2.34	0	0
Ta7DL1569	29.12	162.95	0	0	3.64	4.02	49.29	79.68	81.62	7.92	7.56	44.93	0	0	29.75	77.82	9.99	35.01	376.73	2.43	5.48	0
Ta7DL3491	29.12	23.28	0	48.3	104.42	38.86	98.52	594.32	319.38	60.06	181.26	369.82	150.26	189.18	106.9	33.32	66.05	1119.46	317.97	135.94	158.43	245.9
Ta7DL2197	28.9	48.73	18.54	71.23	56.78	59.84	28.13	9.1	8.04	48.26	39.92	31.99	111.32	149.98	53.79	65.31	92.98	10.82	5.88	31.37	26.54	71.78
Ta7DL3687	28.9	0	0	2.92	0	0	0	0.92	0	0	0	0	4.33	0	0	0	0	0	0	1.87	0	0
Ta7DL3218	28.86	0	0	0	0	0	0	0	0	0	0	0	0	0	0	0	0	0	0	0	0	0
Ta7DL0750	28.85	0	8.27	3.78	20.54	0	9.07	0	5.72	14.32	24.02	24.76	9.36	15.67	33.81	23.08	29.62	0	0	16.9	8.18	22.06
Ta7DL3213	28.57	13.96	0	267.34	205	184.39	136.09	286.92	263.38	15.65	68.62	55.63	220.11	338.54	90.8	201.91	182.36	287.51	122.09	76.6	275.84	820.73
Ta7DL2692	28.41	27.42	40.36	36.28	15.06	0	101.09	147.12	125.46	0	9.72	6.22	12.27	20.8	30.88	681.01	350.34	725.48	953.81	9.18	26.3	0
Ta7DL3250	28.27	0	0	46.97	236.93	50.36	109.84	120.85	82.32	0	16.01	20.52	183.02	69.56	25.1	0	0	0	30.24	7.35	0	0
Ta7DL3697	28.2	50.96	20.02	0	0	0	0	0	0	0	0	0	0	0	0	0	0	0	0	0	0	0
Ta7DL0772	28.13	2.37	1.39	0	0	0	0	0.8	0	11.48	25.27	35.36	0	1.01	0	0	0	0	0	0	0	0
Ta7DL1638	28.13	2.37	1.39	0	0	0	0	0.8	0	11.48	25.27	35.36	0	1.01	0	0	0	0	0	0	0	0
Ta7DL2915	27.92	0	0	0	0	0	0	0	0	0	0	0	0	0	0	0	0	0	0	0	0	0
Ta7DL0911	27.91	54.48	10.64	0	4.68	0	4.34	0	0.72	89.79	148.69	12.34	2.01	0	0	3.6	0	21.13	7.62	6.27	7.04	17.06
Ta7DL0617	27.86	105.96	119.63	64.18	70.53	64.83	44.46	7.71	8.32	45.25	49.42	149.62	308.36	386.17	248.57	166.06	175.89	44.91	48.76	48.26	248.28	844.4
Ta7DL0856	27.85	13.56	0	7.27	6.96	11.55	4.29	4.62	10.98	7.58	16.88	12.28	0	11.97	4.03	14.21	42.62	0	17.9	2.32	20.97	4.24
Ta7DL3400	27.84	15.58	25.31	14.22	17.81	53.44	19.6	162.96	31.15	5.31	12.49	68.56	22.67	78.68	660.58	266.38	209.22	271.18	163.31	8.97	26.72	249.78
Ta7DL2070	27.64	13.37	0	7.08	20.35	15.06	4.15	22.89	15.9	14.88	42.74	30.31	11.32	93.92	0	67.29	46.98	0	55	22.4	30.75	8.34
Ta7DL2332	27.53	50.39	66.43	9.06	15.17	7.18	14.73	30.61	20.53	56.43	59.8	58.95	5.59	12.39	25.48	16.52	8.15	77.59	68.82	33.4	29.34	39.45
Ta7DL0829	27.47	0	0	22.86	0	0	33.34	249.99	167.27	0	0	159.6	0	0	0	0	0	168.19	86.45	0	41.63	136.64
Ta7DL3585	27.43	0	0	17.82	17.16	0	61.96	176.79	83.74	25.73	71.24	0	0	28.53	0	39.03	0	0	70.42	0	0	0
Ta7DL2072	27.41	43.52	47.05	303.85	164.39	38.19	10.7	13.65	27.51	21.25	47.68	51.53	635.7	80.59	27.05	28.39	35.92	15.17	16.44	20.9	23.41	73.41
Ta7DL2641	27.35	20.04	649.41	162.43	264.19	436.35	18.15	59.02	39.06	73.6	97.53	173.92	151.89	586.45	129.53	476.44	486.97	15.13	32.81	93.84	184.29	1257.79
Ta7DL1381	27.2	0	44	1.56	38.88	239.23	2.78	55.96	5.92	0	1.03	34.02	103.33	136.9	292.22	26.46	28.82	12.97	23.45	0	34.84	12.68
Ta7DL1550	27.19	0	0	0	0	0	0	0	2.39	0	10.46	13.49	0	0	0	0	0	0	0	0	0	0
Ta7DL1211	27.12	9.71	64.41	10.53	32.74	62	19.24	17.03	17.69	18.76	14.99	32.97	40.05	45.01	14.16	32.39	21.44	35.32	57.61	7.34	20.8	14.21
Ta7DL1673	27.09	0	19.12	0	0	0	0	0	0	0	11.38	0	37.51	0	0	0	0	0	0	0	0	0
Ta7DL1771	26.98	39.6	54.07	139.99	92.84	66.81	8.47	7.36	9.44	48.63	36.26	50.35	114.34	138.93	136.75	90.68	110.9	8.28	46.47	23	38.9	114.66
Ta7DL3744	26.91	14.07	0	10.11	29.02	13.35	53.76	58.22	61.34	68.24	41.73	33.98	12.46	35.87	41.95	37.33	49.22	109.52	268.43	48.57	36.38	44.05
Ta7DL0183	26.84	32.61	23.93	8.72	8.36	41.61	28.28	246.11	36	6.07	26.1	51.72	39.01	118.13	697.45	304.58	261.82	165.47	103.61	25.03	50.36	352.59
Ta7DL1560	26.7	16.22	47.61	39.06	58.19	216.17	33.25	34.58	19.89	9.06	37.51	47.78	59.99	99.08	100.43	28.16	5.91	0	7.36	30.44	46.97	106.51
Ta7DL0656	26.69	77.97	240.06	55.81	103.52	77.53	94.68	99.6	94.49	108.97	108.67	141.28	76.95	42.79	76.58	62.2	112.5	189.96	159.17	66.87	67.87	69.11
Ta7DL1789	26.56	43.3	3.46	17.06	2.04	19.12	10.11	12.61	8.69	11.77	19.63	22.27	6.88	26.17	10.22	2.94	2.39	25.97	14.11	15.78	17.62	14.81
Ta7DL0982	26.45	0	0	0	11.01	24.35	0	0	2.32	0	0	4893.06	9.38	6.35	0	0	0	0	0	0	0	17.89
Ta7DL0031	26.44	6.46	0	20.95	38.41	31.33	36.15	903.22	32.13	66.35	0	4.39	27.38	70.92	62.44	88.18	2.03	0	390.47	68.36	225.94	56.67
Ta7DL3591	26.39	375.28	80.62	92.85	74.91	212.52	60.43	473.34	87.45	27.24	39.06	24.89	79.22	299.89	134.72	228.67	75.95	142.87	25.5	62.23	7.06	177.36
Ta7DL0854	26.36	12.84	26.35	17.23	13.2	10.94	10.17	16.39	30.06	16.74	18.27	43.61	5.63	14.07	15.09	15.99	22.17	31.21	33.63	13.21	42.22	8.03
Ta7DL0090	26.34	21.29	0	0	0	0	3.33	14.55	0	0	18.92	0	0	0	0	0	0	0	0	0	0	0
Ta7DL3075	26.21	59.37	10.7	12.31	16.49	15.61	2.91	3.88	6.55	28.97	22.76	45.49	18.21	38.73	17.81	25.37	26.86	0	7.67	17.35	1.77	0
Ta7DL3706	26.09	4.91	31.55	18.28	5.05	13.93	21.82	12.49	10.94	21.31	33.1	11.08	6.78	2.09	0	6.29	6.46	0	27.26	22.94	13.16	15.32
Ta7DL0628	26.02	0	0	15.86	45.8	34.25	46.03	21.55	12	91.11	54.71	28.2	36.25	0	0	0	0	0	54.72	39.37	34.84	38.47
Ta7DL3452	25.99	36.29	40.73	76.85	59.44	115.64	25.16	65.24	39.58	40.67	31.23	71.2	97.24	127.34	72.68	97.22	111.63	108.86	63.96	30.45	44.67	92.86
Ta7DL2924	25.97	147.45	61.78	22.59	36.05	79.73	55.52	34.69	46.69	54.93	77.45	15.9	79.86	43.58	25.22	17.77	14.83	0	24.86	62.52	10.86	35.14
Ta7DL3044	25.96	0	0	0	0	0	0	0	0	0	7.51	57.32	0	0	0	2.13	0	0	0	0	0	0
Ta7DL1865	25.95	21.12	94.84	3.8	14.55	68.26	1.12	62.81	11.14	9.2	33.84	164.17	73.69	310.73	870.76	422.47	149.61	32.03	23.14	8.54	32.82	99.25
Ta7DL3434	25.82	8.23	33.73	7.42	14.2	0	4.39	0	0.43	66.63	69.37	55.9	0	0	8.72	12.52	11.92	0	0	68.66	12.8	1.72
Ta7DL0611	25.72	0	0	13.46	9.66	0	43.68	237.84	28.54	7	8.92	11.35	5.5	0	0	106.26	4.31	30.35	76.33	25.81	26.67	0
Ta7DL2107	25.7	20.2	18.39	3.65	9.3	0	2.16	9.53	4.58	24.33	26.38	45.72	4.03	28.34	17.61	12.66	17.87	0	1.8	5.47	15.72	21.11
Ta7DL0865	25.7	334.12	0	11.24	21.52	2.97	18.26	196.31	137.93	46.73	20.44	0	0	2.24	0	0	0	0	306.63	19.79	24.28	3.27
Ta7DL2284	25.62	436.48	113.79	18.58	0	0	21.92	102.69	35.93	5.16	9.86	9.42	3.03	6.13	4.14	0	0	0	0	4.75	16.07	0
Ta7DL2391	25.51	0	0	0	14.99	0	0	0	0	11.17	10.74	0	0	0	0	0	0	0	0	0	0	37.74
Ta7DL2694	25.49	6.55	0	0	0	0	0	0	0.52	26.93	12.84	28.19	0	0	0	0	0	0	0	0	1.27	0
Ta7DL0817	25.41	29.47	10.06	1.33	5.95	2.34	0.53	0.56	0.13	40.12	35.29	90.41	31.43	17.58	9.9	3.58	7.72	0	0	7.73	8.3	2.57
Ta7DL3174	25.31	0	11.96	0	0	0	0	0	0	0	0	9.2	0	11.82	0	12.91	0	0	75.73	0	7.7	0
Ta7DL1757	25.13	25.27	4.23	1.95	0	0	1.15	3.07	3.97	2.7	7.71	21.25	0	0	5.86	0	0	0	2.97	2.5	11.21	0
Ta7DL3600	24.98	7.62	4.46	14.4	11.81	0	6.08	7.13	11.48	21.34	16.28	25.89	11.87	11.16	4.16	7.43	0	0	12.6	34.31	11.84	9.55
Ta7DL0733	24.9	5.29	15.49	17.18	20.55	9.07	8.48	6.74	12.48	17.8	16.02	29.95	24.87	23.88	16.79	3.01	1.64	11.81	29.91	19.32	26.76	24.88
Ta7DL3489	24.67	98.83	0	30.98	9.92	44.18	48.26	57.82	45.81	14.6	0	35.88	32.45	170.87	95.52	135.84	69.33	0	24.24	25.94	15.02	12.3
Ta7DL1184	24.66	0	0	17.54	30.28	7.47	6.18	0	2.25	7.38	49.45	3.01	14.04	16.59	0	6.65	0	38.51	13.59	28.88	66.06	8.27
Ta7DL3777	24.66	0	0	17.54	30.28	7.47	6.18	0	2.25	7.38	49.45	3.01	14.04	16.59	0	6.65	0	38.51	13.59	28.88	66.06	8.27
Ta7DL1700	24.65	9.97	17.57	31.88	35.64	22.56	103.18	308.12	213.08	3.71	10.63	63.25	25.77	46.73	32.76	4.55	7.73	370.76	188.68	13.52	19.19	24.91
Ta7DL3853	24.63	0	12.79	11.74	5.62	0	93.63	90.08	63.02	12.21	27.19	19.77	9.63	9.4	6.24	6.64	0	25.94	32.68	11.27	21.14	3.42
Ta7DL1849	24.61	30.08	116.85	10.35	7.07	103.02	1.75	59.01	12.91	7.15	27.26	163.39	84.37	363.87	908.34	525.89	193.42	61.12	24.32	10.45	48.91	90.82
Ta7DL1844	24.54	6.67	23.41	66.2	51.8	62.21	11.4	26.03	18.82	19.1	15.83	70.42	15.94	84.16	97.57	86	111.51	9.82	10.67	0.77	18.16	86.37
Ta7DL0299	24.52	22.37	4.37	47.93	45.9	12.69	16.49	34.31	25.47	36.1	37.14	47.29	3.25	19.99	217.08	3.18	5.32	0	0	68.83	77.78	9.33
Ta7DL1645	24.43	44.25	0	0	0	16.59	4.56	45.51	17.73	5.47	10.48	33.45	31.03	160.01	172.69	201.55	506.87	178.97	94.36	14.76	0	9.2
Ta7DL2178	24.42	528.56	333.25	49.64	37.35	67.56	98.34	667.34	276.72	49.24	51.72	59.86	37.65	162.77	300.77	99.27	119.37	193.67	92.71	115.55	120.13	111.62
Ta7DL1843	24.36	0	0	20.41	9.8	10.91	0	13.43	3.47	0	0	0	8.02	11.19	18.65	36.26	0	0	0	6.41	0	85.05
Ta7DL1239	24.35	4.24	9.95	20.6	39.43	2.42	13.53	41.14	29.7	52.28	66.49	96.11	7.53	8.95	4.69	8.36	19.24	0	42.48	60.17	44.48	704.54
Ta7DL3788	24.29	38.38	300.36	0	18.03	185.06	0	20.16	1.66	11.73	4.97	41.07	13.99	53.72	2647.18	79.63	661.14	0	200.54	1.21	4.07	0
Ta7DL0109	24.29	36.93	82.33	47.49	68.21	75.45	21	472.01	87.67	44.01	57.81	23.42	38.7	131.84	17.88	97.47	47.33	73.53	39.53	63.15	5.71	23.1
Ta7DL1687	24.2	1622.02	215.04	38.57	22.2	32.87	13.57	293.02	102.77	5.42	15.57	46.39	455.22	391.38	646.64	237.04	53.98	264.88	108.67	24.38	50.33	18.23
Ta7DL3500	24.1	28.79	0	0	0	0	8.58	14.96	5.48	0	10.16	0	11.32	0	0	25.54	0	0	0	0	32.41	0
Ta7DL3152	24.09	171.58	428.16	13.45	32.01	42.19	25.05	32.95	35.61	46.24	57.71	120.5	35.68	70.15	31.23	28.36	21.33	18.35	69.37	54.29	46.53	73.22
Ta7DL0846	23.98	28.96	25.57	137.62	36.67	8.14	8.97	27.29	29.77	85.88	61.71	52.53	0	0	0	0	0	0	61.3	87.01	38.79	0
Ta7DL2103	23.77	203.05	0	4.47	6.42	0	1.32	0.7	4.61	1.55	1.48	15.01	0	0	13.69	0	0	0	10.35	0	0	0
Ta7DL3175	23.71	19.29	13.56	8.33	17.93	17.6	9.85	3.93	4.9	28.81	28.85	33.19	63.47	24.24	27.4	4.52	9.88	35.37	19.15	37.4	31.46	19.34
Ta7DL0811	23.63	5.76	6.75	3.1	47.41	19.65	3.66	156.81	36.09	42.94	57.38	46.94	70.98	448.94	219.1	14.11	19.49	27.57	34.7	336.64	75.81	165.77
Ta7DL2382	23.49	57.3	53.17	28.3	29.54	10.88	12.16	36.55	43.45	48.11	42.5	80.01	19.02	56.91	107.06	91.43	122.47	89.39	36.24	6.59	7.41	14.95
Ta7DL2672	23.37	0	0	0	0	0	0	0	0	20.12	19.2	0	39.12	55.23	0	0	0	0	0	0	60.24	34.11
Ta7DL1524	23.23	0	33.08	65.82	172.05	38.14	196.99	280.93	344.6	179.82	160.06	142.88	77.11	389.69	316.86	793.29	657.8	495.11	296.63	254.56	212.04	660.78
Ta7DL2588	23.17	49.51	84.91	26.74	69.44	42.35	292.62	397.78	414.06	13.2	1.26	9.61	12.6	35.35	13.4	0	0	321.83	2086.83	39.22	111.26	4.43
Ta7DL1123	22.91	18.38	0	9.63	0	0	0	25.27	0	6.8	19.56	0	7.59	20.54	50.02	10.91	0	0	0	6.06	7	0
Ta7DL0963	22.91	0	0	0	8.92	0	582.72	554.69	1141.83	5.13	4.92	0	0	0	0	0	0	0	245.77	13.89	68.92	0
Ta7DL0768	22.8	16.49	39.84	6.67	11.7	2.35	7.23	10.86	8.84	29.23	15.41	40.13	3.66	4.34	3.4	0.81	3.99	9.5	10.29	23.53	10.4	10.33
Ta7DL1614	22.8	16.49	39.84	6.67	11.7	2.35	7.23	10.86	8.84	29.23	15.41	40.13	3.66	4.34	3.4	0.81	3.99	9.5	10.29	23.53	10.4	10.33
Ta7DL2969	22.65	5.02	2.94	13.52	10.35	5.72	6.39	0	8.83	13.11	7.15	6.82	24.41	15.02	19.83	0	3.33	23.63	4.26	12.12	9.73	12.57
Ta7DL1681	22.54	7.83	22.97	12.57	20.07	53.28	56.82	367.01	195.39	0	22.28	42.56	17.05	35.22	48.03	6.74	16.96	393.95	324.43	16.04	48.37	29.37
Ta7DL0771	22.49	31.73	19.7	8.78	20.83	21.85	17.49	13.4	17.05	20.58	22.37	28.72	34.72	38.15	26.76	54.31	54.1	33.67	33.59	18.32	22.96	23.55
Ta7DL1636	22.49	31.73	19.7	8.78	20.83	21.85	17.49	13.4	17.05	20.58	22.37	28.72	34.72	38.15	26.76	54.31	54.1	33.67	33.59	18.32	22.96	23.55
Ta7DL1012	22.43	315.81	71.54	6.81	95.62	28.79	9.4	7.16	8.7	15.72	37.48	22.88	26.16	88.72	248.56	632.96	648.33	194.54	94.75	17.47	11.44	42.2
Ta7DL0342	22.4	27.32	0	0	2.35	2.59	0	0	0	13.65	11.35	57.73	2.02	0	0	0	0	0	0	0	1.77	0
Ta7DL0196	21.84	28.7	28.78	11.06	12.7	7.01	9.16	3.49	3.26	6.12	10.22	19.04	29.13	46.57	36.08	29.2	50.24	18.9	23.87	9.93	6.37	10.27
Ta7DL0972	21.74	106.02	0	33.75	29.81	13.72	141.13	338.55	225.46	111.48	65.19	43.65	2.13	43.11	32.46	19.24	53.95	383.81	130.17	114.74	123.34	156.92
Ta7DL3079	21.71	0	0	0	0	0	0	0	0	0	0	0	0	0	0	0	0	0	0	0	0	0
Ta7DL0185	21.68	36.48	73.74	8.99	12.9	0.95	361.67	128.29	242.65	20.46	23.62	29.27	18.64	10.7	5.98	1.23	6	434.5	1108.98	75.78	53.59	19.75
Ta7DL0456	21.62	48.44	46.81	19.1	20.25	28.67	24.02	95.45	99.03	37.78	51.54	31.17	0	38.85	14.79	117.31	53.14	0	78.2	22.76	13.09	21.14
Ta7DL2385	21.6	87.45	30.8	79.44	17.9	123.86	484.43	4960.83	1934.51	3.25	3.11	11.89	7.58	132.13	93.89	150.48	240.76	720.48	474.62	17.86	124.81	136.67
Ta7DL2167	21.57	0	0	0	0	0	0	0	0	0	0	0	0	0	0	0	0	0	0	0	0	0
Ta7DL2744	21.38	25.85	7.6	27.39	13.13	21.86	8.04	6.64	4.38	43.17	27.56	35.17	10.98	70.72	18.84	64.21	78.16	0	39.45	13.02	29.75	0
Ta7DL0784	21.34	0	0	0	418.39	141.74	61.41	255.98	517.67	28.2	18.06	11.59	20.39	0	0	19.98	0	0	75.09	24.69	298.42	15.86
Ta7DL0017	21.34	0	15.09	0	12.68	42.52	0	26.48	14.25	47	63.21	0	20.39	50.57	0	0	0	0	37.55	32.91	19.25	0
Ta7DL2153	21.1	30.92	12.07	1.86	8.88	1.96	7.69	15.76	6.52	26.94	12.23	20.22	10.72	8.57	3.71	5.31	15.22	0	2.82	9.53	2.67	12.91
Ta7DL1913	21.08	18.7	0	88.18	24.11	45.27	16.38	52.48	49.97	0	1.66	8.47	57.96	311.89	334.5	288.38	156.36	152.82	19.67	9.68	10.88	52.7
Ta7DL3046	21.02	0	0	0	0	0	0	0	0	3.48	39.83	86.55	0	0	0	0	0	0	0	0	0	0
Ta7DL3133	21.02	0	0	6.74	226.17	215.07	7.92	34.82	53.77	0	0	17.3	21.62	37.79	36.78	0	0	0	50.88	0	4.88	0
Ta7DL1531	20.83	0	0	3.4	9.78	28.82	2.01	6.48	1.02	7.09	4.51	0	0	11.1	14.87	15.77	21.85	0	0	2.18	4.91	23.8
Ta7DL2364	20.69	133.01	39.18	8.74	25.16	27.98	40.94	156.97	46.33	36.93	11.8	37.71	0	26.82	41.98	9.29	16.73	106.72	18.64	33.07	19.04	10.36
Ta7DL0689	20.69	66.5	0	8.74	33.55	0	46.06	82.76	86.86	30.77	0	0	13.86	44.7	27.99	9.29	33.47	0	37.29	38.58	12.69	20.72
Ta7DL0098	20.66	74.21	58.46	0	36.9	137.42	0	98.1	77.76	0	0	0	49.56	80.08	122.28	18.76	0	0	70.85	7.99	0	0
Ta7DL3461	20.61	11.77	8.85	9.11	8.72	20.18	24.84	67.04	54.1	36.46	28.74	27.39	18.9	33.91	25.99	10.61	11.15	352.62	79.88	15.83	22.91	43.22
Ta7DL1666	20.47	13.62	77.14	12.24	39.81	62.06	7.23	24.71	22.43	27.11	30.71	34.95	54.31	63.51	93.53	77.43	44.48	21.13	15.24	18.82	26.42	34.12
Ta7DL2688	20.25	0	32.54	0	19.02	14.02	14.69	119.02	40.77	6.89	0	5.59	5.42	16.14	79.14	99.31	12.53	208.63	539.46	5.34	16.7	0
Ta7DL3417	20.09	24.47	25.11	26.29	25.17	10.43	7.76	47.91	4.93	18.24	15.24	44.33	5.38	13.34	7.13	2.52	12.56	29.54	10.62	25.22	40.25	22.97
Ta7DL3847	20.01	0	0	70.78	22.76	25.8	13.62	0	10.16	51.88	0	43.17	86.33	136.02	0	72.15	261.66	0	0	57.8	52.15	29.29
Ta7DL0962	20.01	0	0	0	0	0	40.85	0	0	0	0	0	0	0	0	0	0	0	0	0	0	0
Ta7DL1390	20.01	0	0	23.59	0	0	27.23	0	0	51.88	115.89	86.35	0	0	0	0	0	0	0	101.16	52.15	29.29
Ta7DL2409	19.88	24.29	42.66	31.19	25.13	43.32	21.37	30.43	19.15	35.16	31.35	244.67	46.09	52.65	34.06	13.95	13.3	27.33	34.58	20.03	37.76	53.27
Ta7DL0145	19.78	113.02	16.2	2.56	71.08	5.09	18.04	9.21	3.62	12.31	11.05	7.87	11.53	54.46	334.1	463.21	414.56	131.05	64.98	8.46	4.43	28.24
Ta7DL2030	19.67	21.31	0	106.06	5.49	12.12	243.82	2172.77	149.38	0	3.79	19.3	0	0	24.27	0	3.56	0	4.54	110.09	35.09	0
Ta7DL0828	19.51	19.07	0	15.46	4.93	43.51	24.39	509.04	386.7	0	5.66	294.93	0.44	5.26	129.5	6.1	29.95	1592.34	365.58	3.31	24.7	125.44
Ta7DL1005	19.47	124.67	18.66	0	60.33	7.01	9.37	18.72	7.89	7.08	22.03	10.84	16.34	93.4	220.2	370.81	463.01	0	67.57	10.74	16.84	17.39
Ta7DL2756	19.45	2.5	4.4	6.77	20.73	1.43	4.01	8.07	16.12	8.42	6.24	10.2	5.6	4.1	3.95	11.36	9.26	33.4	18.13	20.02	8.76	6.27
Ta7DL2660	19.44	0	0	0	0	0	0	0	0	0	0	0	0	0	0	0	0	0	0	0	0	0
Ta7DL1037	19.42	23.28	27.49	108.67	46.41	51.81	21.11	36.14	17.03	8.58	16.48	10.57	281.75	43.66	26.73	16.66	0	0	0	37.76	17.6	28.93
Ta7DL1167	19.33	23.55	17.26	0	0	20.09	3.74	5.01	0	21.95	12.57	45.33	0	0	3.41	2.41	0	0	0	10.12	15.96	11.05
Ta7DL3000	19.31	677.17	52.28	14.56	84.46	13.45	21.54	19.18	20.77	27.68	20.99	25.93	34.54	128.01	509.37	1756.42	2097.07	252.01	226.28	8.18	15.05	22.16
Ta7DL2467	19.31	677.17	52.28	14.56	84.46	13.45	21.54	19.18	20.77	27.68	20.99	25.93	34.54	128.01	509.37	1756.42	2097.07	252.01	226.28	8.18	15.05	22.16
Ta7DL1912	19.22	0	0	33.36	11.98	0	0	2.66	0	2.9	72.05	7.06	6.79	0	4.77	0	0	0	0	15.96	3.01	0
Ta7DL3677	19.21	24.71	15.91	56.18	49.9	93.14	66.53	310.06	157.58	71.1	98.57	49.22	99.6	396.11	107.92	114.84	105.05	219.68	117.28	36.11	25.95	66.6
Ta7DL3051	19.13	68.81	0	0	17.16	12.77	3.47	0	0	12.68	28.42	0	50.98	0	12.95	47.71	15.95	0	0	0	13.02	0
Ta7DL2480	19.13	68.81	0	0	17.16	12.77	3.47	0	0	12.68	28.42	0	50.98	0	12.95	47.71	15.95	0	0	0	13.02	0
Ta7DL0347	19.05	0	0	0	4.79	0	0	0	0	17.34	4.96	29.47	0	0	0	0	0	0	0	4.81	0	0
Ta7DL2652	19	52.86	15.5	28.37	13.58	0	85.78	228.45	205.14	115.72	329.15	17.96	0	0	3.91	0	0	225.95	225.98	43.05	48.56	0
Ta7DL0735	18.88	46.07	9.81	2.26	0	2.39	1.34	1.42	0	7.82	17.89	17.07	3.72	1.76	0	0	0	0	0	0	1.63	0
Ta7DL2147	18.88	9.21	2.7	0	2.38	2.62	7.34	8.62	3.67	8.6	16.4	10.43	2.04	23.46	0	12.81	12.06	0	0	3.18	3.57	0
Ta7DL1262	18.88	32.91	1.29	26.02	19.24	12.5	16.78	18.65	8.38	36.02	34.36	52.65	12.65	67.7	38.92	33.81	54.21	30.53	12.85	39.42	45.96	38.47
Ta7DL1261	18.88	32.91	1.29	26.02	19.24	12.5	16.78	18.65	8.38	36.02	34.36	52.65	12.65	67.7	38.92	33.81	54.21	30.53	12.85	39.42	45.96	38.47
Ta7DL0231	18.87	0	8.94	0	207.31	127.96	14.07	106.7	47.06	5.62	0	0	76.46	197.79	36.14	0	0	186.51	180.04	0	0	0
Ta7DL2993	18.84	26.21	19.21	28.13	0	3.72	83.01	300.18	252.06	119.64	55.95	11.87	0	11.52	19.34	13.65	0	159.83	114.78	175.29	50.69	16.4
Ta7DL0883	18.73	62.32	231.24	17.93	47.18	21.31	25.18	97.48	112.91	136.48	110.94	90.31	22.13	26.24	4.58	1.63	0	115.03	41.51	102.02	43.54	5.2
Ta7DL1665	18.71	5.07	2.97	10.92	7.84	5.77	4.84	20.7	22.7	0	12.63	11.48	2.24	6.51	8.59	2.04	0	0	34.41	6.99	15.72	9.52
Ta7DL2136	18.58	112.56	6.62	5.98	51.62	0	87.94	234.75	177.01	150.55	36.01	10.21	0	0	30.91	0	0	185.67	186.77	94.99	51.93	28.12
Ta7DL2913	18.45	66.44	66.38	11.2	23.48	24.84	162.98	430.48	294.5	14	18.1	52.81	36.14	58.45	43.2	72.6	89.09	124.98	265.38	36.7	77.95	144.96
Ta7DL1619	18.35	32.32	10.2	13.39	11.53	18.4	29.27	48.64	31.39	22.26	17.7	23.64	20.88	48.85	37.84	45.83	32.89	35.06	31.58	18.86	25.06	32.69
Ta7DL0769	18.35	32.32	10.2	13.39	11.53	18.4	29.27	48.64	31.39	22.26	17.7	23.64	20.88	48.85	37.84	45.83	32.89	35.06	31.58	18.86	25.06	32.69
Ta7DL0418	18.31	7.44	10.9	4.02	5.77	4.24	0	5.26	4.82	21.05	22.22	40.49	8.28	31.06	14.18	26.06	45.1	0	0	9.02	8.67	23.31
Ta7DL3006	18.17	0	3.98	0	0	0	0	0	0	7.58	14.5	17.52	2.97	0	0	0	0	0	0	4.63	7.86	0
Ta7DL0043	18.15	179.18	90.38	0	6.2	9.62	34.45	66.9	44.65	28.99	51.35	68.77	93.29	226.4	146.94	136.46	82.15	52.93	21.23	41.97	30.04	136.01
Ta7DL2097	18.08	7.37	0	18.61	26.7	0	14.95	9.17	19.28	64.24	27.99	3.34	3.3	3.01	0	0	0	0	15.8	40.15	4.78	1.54
Ta7DL2265	18.04	137.38	19.33	2.96	0	0	1.75	43.95	3.53	4.1	29.34	14.93	2.42	0	0	120.46	14.77	26.15	4.71	1.89	6.39	3.44
Ta7DL0502	18.01	39.96	7.02	103.5	49.52	4.56	280.51	228.23	284.82	120.83	45.53	30.76	8.88	261.71	155.59	403.63	526.7	312.33	779.16	147.96	119.45	14.93
Ta7DL3219	17.98	0	0	0	0	0	0	0	0	0	0	0	0	0	0	0	0	0	0	0	0	0
Ta7DL3482	17.93	2370.76	25440.6	16.75	35.29	648.9	51.42	114.73	48.3	11.63	13.32	50.87	153.45	21.81	15658.5	0	12.86	0	445.08	15	142.46	23.43
Ta7DL2240	17.91	0	0	0	0	0	0	0	0	0	0	0	0	0	0	58.35	0	0	0	0	0	0
Ta7DL3550	17.87	0	0	0	0	0	0	0	0	0	0	4317.22	0	0	0	0	0	0	0	0	0	9.07
Ta7DL1464	17.81	21.89	0	69.85	16.73	53.42	23.99	29.92	29.38	48.79	42.29	29.63	0	74.55	7.43	71.75	201.95	0	0	7.39	4.12	0
Ta7DL3721	17.81	21.38	12.62	22.27	0	0	0	14.73	30.86	0	15.15	0	52.23	0	44.66	56.82	0	0	0	13.96	8.11	0
Ta7DL0042	17.79	163.72	67.46	0	21.86	15.41	17.68	25.83	12.09	2.02	17.36	76.14	85.54	138.39	169.71	97.77	83.55	0	25.7	9.38	6.37	38.44
Ta7DL1653	17.78	134.51	788.05	226.94	40.3	1858.99	99.58	73.04	111.16	1.62	10.81	70.73	329.08	4422.15	3879.77	854.62	563.49	20.1	14.5	40.49	3.37	111.41
Ta7DL3639	17.78	0	0	0	0	0	0	0	0	0	0	0	0	0	0	0	0	0	0	0	0	0
Ta7DL2064	17.73	4.8	0	0	2.48	43.77	15.29	161.81	79.77	7.17	11.97	19.58	2.13	38.87	21.56	3.84	12.65	90	36.49	9.95	14.9	0
Ta7DL2493	17.72	12.33	43.38	49.68	63.41	35.04	3.91	27.29	25.84	135.59	171.14	83.78	21.67	40.36	82.74	73.8	194.42	0	26.78	74.11	57.27	138.9
Ta7DL1668	17.71	132.72	0	135.75	79.11	6.59	231.81	708.07	534.45	24.79	293.84	35.27	12.89	1.19	0	0	1.8	595.29	147.43	98.22	70.67	108.48
Ta7DL1236	17.61	10.77	0	17.51	68.85	32.83	32.28	120	84.73	6.04	108.68	107.24	31.46	62.39	73.28	86.14	58.62	86.48	122.5	36.3	92.24	90.02
Ta7DL0278	17.39	28.21	12.41	56.73	32.59	4	26.77	30.04	28.61	7.88	35.13	19.17	3.08	34.41	177.5	5.95	4.97	0	12.49	48.3	68.17	13.24
Ta7DL0211	17.35	4.7	0	2.53	14.55	21.43	38.94	3.2	21.76	1.76	10.05	2.13	2.08	41.99	13.16	24.35	30.87	21.98	0	4.87	31.01	8.84
Ta7DL3262	17.33	104.06	0	0	0	0	0	3.58	0	0	0	0	8.5	0	0	0	25.71	0	0	0	0	0
Ta7DL0457	17.32	0	9.88	0	43.1	100.18	15.91	344.53	39.99	9.4	17.96	22.88	10.97	199.13	42.08	29.45	6.2	257.88	53.79	34.42	48.72	0
Ta7DL0079	17.3	0	0	45.67	1.68	0	23.9	12.15	25.15	0	0	4.41	0	0	0	0	0	0	18.59	4.51	5.05	0
Ta7DL1759	17.21	38.21	89.52	8.25	21.71	4.36	6.1	5.84	11.51	22.82	14.96	60.55	3.4	3.2	2.09	1.49	2.44	34.99	3.16	14.55	17.8	16.75
Ta7DL3817	17.21	72.27	16.73	7.51	14.41	215.97	4.41	17.05	29.17	0	20.2	6.45	11.99	0	10.87	0	0	0	0	19	21.77	0
Ta7DL2775	17.1	0	24.24	53.57	30.87	34.4	0	17.68	0	15.17	36.4	18.65	92.38	24.1	61.79	13.21	0	149.61	25.78	6.72	31.19	25.56
Ta7DL2211	17.07	27.59	9.38	24.73	0	0	0	52.59	9.42	0	0	13.64	18.23	131.55	246.43	45.38	0	0	70.84	0	12.01	4.48
Ta7DL2272	17.04	8.28	0	13.29	0	14.09	65.26	553.75	96.26	0	2.95	15.01	14.4	11.28	0	14.44	0	126.48	339.29	8.47	35.17	46.61
Ta7DL2134	16.92	116.45	0	60.84	100.9	4.28	141.54	333.9	308.38	245.45	81.59	18.71	11.7	14.13	88	4.39	4.8	309.22	279.14	215.96	167.76	30.59
Ta7DL2270	16.91	39.48	0	0	0	22.41	0	13.77	8.06	0	0	0	0	0	0	0	149.73	0	0	0	0	0
Ta7DL2677	16.9	51.52	21.14	0	7.96	20.53	27.85	123.59	72.56	21.14	33.01	81.66	18.2	39.74	78.81	33.18	71.94	121.61	70.07	23.08	55.91	35.48
Ta7DL1460	16.75	9.83	1.92	32.88	34	39.35	333.25	117.36	487.58	36.77	152.95	147.63	34.64	97.82	75.09	20.66	25.65	364.92	1007.63	33.17	53.71	485.05
Ta7DL1001	16.66	180.16	106.28	0	170.63	22.37	30.52	20.67	17.88	22.18	49.67	45.42	57.43	174.04	176.2	1313.04	640.15	143.25	49.46	0	91.25	12.46
Ta7DL0980	16.58	0	0	0	2.07	19.28	0	0	1.91	0	0	5218.55	5.35	3.37	2.2	0	0	0	0	4.17	0	10.06
Ta7DL0951	16.58	0	0	7.08	0	7.53	253.39	231.17	540.65	0	4.75	0	0	13.42	0	0	0	0	151.25	0	5.12	0
Ta7DL1546	16.54	69.09	3.38	6.19	5.93	3.27	9.14	3.92	9.25	27.91	24.59	28.69	2.54	14.96	0	2.35	0	0	24.79	11.88	2.23	14.41
Ta7DL0978	16.44	0	0	0	9.92	33.14	6.03	0	24.67	0	7.01	0	0	11.39	0	0	0	0	0	0	0	0
Ta7DL1513	16.43	0	40.99	0	21.44	0	10.2	16.79	1.66	21.93	54.51	62.17	42.96	9.73	6.58	15.38	7.73	0	0	19.08	28.91	13.76
Ta7DL3821	16.38	6.16	19.82	13.31	20.69	3.51	10.83	10.46	8.74	18.39	12.06	26.48	9.62	10.17	9.88	7.08	3.86	13.86	27.57	17.1	5.98	7.71
Ta7DL0382	16.33	0	7	10.75	10.29	9.09	13.99	2.03	8.22	32.73	15.61	30.68	3.54	1.67	2.19	0	0	18.32	3.31	13.79	38.68	14.98
Ta7DL0945	16.18	301.81	172.55	81.49	13	0	12.63	41.52	17.06	1.34	15.35	9.76	1.6	3	0	0	0	16.37	59.13	6.23	1.4	0
Ta7DL0461	15.84	0	0	0	38.27	74.57	11.65	147.4	10.13	28.16	27.02	0	0	32.4	17.81	0	0	0	0	68.91	57.96	0
Ta7DL2066	15.81	37.63	0	0	0	0	0	65.57	0	0	13.2	0	14.23	0	0	0	0	0	0	23.43	27.89	0
Ta7DL1685	15.81	0	0	18.99	0	0	21.99	26.23	7.59	27.51	13.2	0	14.23	31.85	0	0	0	0	0	46.86	13.94	0
Ta7DL1626	15.77	0	0	6.74	0	7.17	0	0	15.05	18.88	9.04	17.3	0	0	0	0	0	0	12.87	4.27	9.76	0
Ta7DL2796	15.75	9.63	58.61	12.15	11.62	7.33	3.08	6	5.57	33.42	18.29	23.25	1.43	2.72	1.72	2.47	0	14.5	26.21	11.13	4.91	8.05
Ta7DL3061	15.64	50.46	37.09	33.44	38.47	0	483.03	168.38	398.63	18.73	44.83	22.88	0	0	0	0	0	431.93	89.12	228.87	140.38	0
Ta7DL3215	15.63	0	0	232.8	126.07	177.18	104.27	259.09	198.92	14.11	60.72	30.09	172.1	237.88	122.72	239.12	151.95	248.88	88.76	67.64	219.32	663.94
Ta7DL0536	15.63	0	0	5.06	9.7	5.37	0	0	0	0	6.75	8.6	4.1	0	0	4.27	7.24	0	0	0	0	11.86
Ta7DL3042	15.51	25.03	14.72	13.27	0	0	190.94	218.41	395.15	18.58	0	0	0	6.17	35.93	0	0	712.14	100.78	33.65	33.62	0
Ta7DL2863	15.46	18.6	0	0	0	10.41	5.69	0	0	0	6.6	0	0	0	17.04	11.13	61.53	0	0	0	0	0
Ta7DL3487	15.44	4.19	2.45	0	2.16	0	0	0	2.66	3.13	2.98	0	1.86	0	0	0	2.71	0	10.47	0	3.25	2.62
Ta7DL0197	15.42	3.77	0	0	0	2.15	0	0	0	9.84	17.43	27.28	8.38	1.57	0	0	0	0	0	0	1.46	2.36
Ta7DL1423	15.36	0	0	0	0	0	0	0	0	0	0	0	0	0	0	0	0	0	0	0	0	0
Ta7DL2730	15.36	0	2.44	4.49	6.45	9.5	10.63	5.67	13.9	23.32	11.87	30.18	3.7	21.05	6.89	1.64	5.38	19.23	3.47	17.29	19.4	13.05
Ta7DL1511	15.35	0	0	4.97	9.53	42.2	20.49	33.39	7.68	38.12	59.64	8.44	36.24	0	0	4.17	0	0	0	28.49	96.95	17.47
Ta7DL3656	15.33	13.55	0	3.96	4.33	0	23.49	19.1	34.54	76.82	34.17	54.74	0	0	0	0	0	22.47	13.86	2.55	0.41	0
Ta7DL0870	15.3	37.38	21.89	5.51	17.56	1.94	14.12	13.86	23.64	29.19	22.99	36.93	7.57	9.88	3.67	3.94	8.59	0	77.98	32.99	25.08	19.16
Ta7DL0222	15.27	36.76	0	336.99	397.43	390.94	5.63	9.48	6.49	13.59	52.15	41.7	1959.12	82.14	33.35	10.91	0	0	0	48.46	41.98	297.54
Ta7DL0321	15.26	18.52	59.82	4.94	0	5.24	2.91	52.16	13.74	13.78	167.98	29.38	24.03	68.52	29.74	62.16	21.03	0	0	0	7.14	5.79
Ta7DL2444	15.24	6.56	24.35	11.8	9.03	2.49	6.97	24.92	12.54	17.15	16.35	28.73	0.97	17.57	8.49	7.78	5.69	10.15	10.98	14.36	7.64	5.48
Ta7DL1850	15.24	6.56	24.35	11.8	9.03	2.49	6.97	24.92	12.54	17.15	16.35	28.73	0.97	17.57	8.49	7.78	5.69	10.15	10.98	14.36	7.64	5.48
Ta7DL2642	15.17	92.07	0	344.06	145.97	26.07	8.68	11	7.59	0	183.37	91.79	103.56	191.38	29.51	148.08	153.07	47.97	0	190.9	351.38	1127.9
Ta7DL3132	15.15	48.89	0	0	68.38	220.61	7.62	35.54	34.99	0	0	11.08	0	161.63	74.54	12.19	27.37	0	12.77	0	9.38	0
Ta7DL1085	15.14	42.19	12.36	28.38	38.03	48.01	219.61	142.67	128.39	57.04	125.76	11.94	53.53	33.97	3	17.03	10.56	224.68	125.83	187.12	65.39	52.82
Ta7DL3184	15.08	0	10.75	0	14.04	5.18	8.63	14.06	1.51	0	6.51	0	11.88	29.57	5.86	0	0	0	0	9.34	0	5.72
Ta7DL3010	15.02	7.34	5.37	3.96	8.53	4.18	4.1	6.86	6.97	9.59	18.94	17.44	3.27	9.95	1	0	0	0	4.54	10.8	12.11	10.34
Ta7DL2468	15.02	7.34	5.37	3.96	8.53	4.18	4.1	6.86	6.97	9.59	18.94	17.44	3.27	9.95	1	0	0	0	4.54	10.8	12.11	10.34
Ta7DL1019	14.99	100.1	53.43	0	9.31	0	8.58	14.75	4.5	0	16.18	20.62	1.31	12.58	145.33	253.22	219.27	11.82	33.76	3.09	0	0
Ta7DL3111	14.98	59.87	17.53	0	0	0	0	0	0	0	0	320.75	0	0	0	0	0	0	0	0	0	0
Ta7DL0717	14.96	16.23	11.89	2.19	4.19	46.26	3.88	18.63	2.58	46.96	60.68	22.05	0	1.71	0	33.41	18.3	0	26.97	5.62	6.3	2.54
Ta7DL2836	14.88	7.27	10.64	3.93	9.39	2.07	5.8	9.01	9.78	44.79	51.76	34.56	14.56	62.17	51.31	53.61	55.51	16.58	29.93	15.11	21.17	22.77
Ta7DL2383	14.81	38.63	21.2	20.91	31.25	4.14	27.08	120.91	64.43	119.98	65.34	28.41	16.22	7.89	7.61	1.82	2.97	21.43	31.03	136.08	30.05	22.7
Ta7DL3764	14.73	12.86	3.01	15.31	14.65	2.94	7.42	4.8	8.49	24.03	21.07	16.3	10.36	12.65	10.86	0.97	0	11.46	31.1	17.89	16.01	9.67
Ta7DL3792	14.73	0	0	19.11	4.58	5.07	42.2	82.42	38.25	26.62	63.63	32.43	0	4.11	0	0	0	92.58	82.66	45.64	24.14	0
Ta7DL3346	14.68	0	0	18.87	12.06	33.44	14.69	32.37	17.24	4.33	16.86	26.86	5.06	0	8.31	0	0	66.23	0	0	4.55	2.02
Ta7DL3067	14.66	10.24	49.45	15.24	18.55	10.23	16.4	23.47	22.53	37.31	21.88	18.54	17.19	15.73	16.2	9.69	7.91	22.8	20.63	46.29	20.91	22.46
Ta7DL0996	14.66	7.95	11.64	10.73	14.37	0	7.61	3.38	11.36	51.95	11.32	28.8	5.3	5.01	6.54	0	0	0	3.3	31.64	23.15	4.98
Ta7DL3043	14.65	0	0	0	0	0	0	0	0	0	18.16	13.86	0	0	0	0	0	0	4.33	0	0	0
Ta7DL1468	14.61	0	0	16.22	41.39	0	1.6	24.79	19.27	3.75	30.38	90.94	28.84	4.29	0	2.01	9.98	169.65	0	117.69	75.82	213.59
Ta7DL2237	14.57	23.53	82.98	6.25	5.99	19.92	0	0	1.98	13.11	20.91	48	15.07	62.85	32.88	50.81	116.7	0	0	3.96	9.04	36.72
Ta7DL2032	14.55	0	0	0	0	0	0	0	0.81	0	0	16.07	0	0	0	0	0	23.88	0	0	0	0
Ta7DL1657	14.47	40.13	14.73	10.69	69.16	218.47	6.29	25.7	15.8	9.32	21.4	18.19	105.88	98.88	188.31	98.56	42.89	80.09	33.28	6.8	19.31	28.21
Ta7DL1658	14.47	40.13	14.73	10.69	69.16	218.47	6.29	25.7	15.8	9.32	21.4	18.19	105.88	98.88	188.31	98.56	42.89	80.09	33.28	6.8	19.31	28.21
Ta7DL2266	14.36	118.83	0	3.75	0	3.97	0	16.67	3.4	10.42	39.79	12.67	0	3.1	4.18	132.57	4.92	34.47	0	0	5.41	0
Ta7DL2936	14.33	7.51	1.47	1.35	47.94	128.63	0.8	1.27	0	4.68	2.67	14.73	95.25	124.92	27.68	28.39	60.19	0	4.03	0	4.87	43.92
Ta7DL1743	14.31	8.24	1.2	24.54	16	7.06	7.93	8.39	4.19	12.31	16.87	25.16	26.8	19.23	5.36	4.62	1.25	18.14	13.14	12.19	7.21	15.49
Ta7DL0471	14.12	0	0	0	0	0	0	11.71	6.62	0	11.85	0	0	26.59	0	0	0	0	0	0	0	0
Ta7DL0360	14	136.82	388.6	14.78	5.3	5.85	57.94	267.33	390.45	0	12.18	137.83	62.49	45.49	60.93	88.51	30.29	108.67	835.79	13.05	98.33	115.72
Ta7DL0638	13.98	13.62	11.98	0	13.99	0	17.24	18.56	23.15	106.54	29.07	80.18	2.98	0	0	2.86	0	0	0	132.98	34.23	0
Ta7DL1655	13.94	34.06	24.93	4.6	65.13	175.8	4.35	28.93	15.61	10.17	9.09	21.59	96.38	88.44	168.13	87.44	39.84	38.63	41.87	12.4	13.89	30.94
Ta7DL1654	13.94	34.06	24.93	4.6	65.13	175.8	4.35	28.93	15.61	10.17	9.09	21.59	96.38	88.44	168.13	87.44	39.84	38.63	41.87	12.4	13.89	30.94
Ta7DL1556	13.89	13.58	80.84	17.16	16.42	33.63	14.52	22.68	28.05	40.62	20.97	47.15	29.44	35.06	24.88	45.12	44.38	40.07	54.41	20.49	21.14	31.22
Ta7DL0565	13.83	65.91	0	59.66	716.52	171.26	0	0	0	1.19	14.59	15.09	578.9	696.06	914.46	85.83	172.04	0	0	12.69	35.64	132.24
Ta7DL2941	13.83	0	0	0	48.48	108.9	9.73	0	0	0	0	14.98	38.17	51.37	0	34.04	0	0	0	0	0	61.25
Ta7DL2561	13.83	0	0	0	0	0	0	0	0	0	0	0	0	0	0	0	0	0	0	0	0	0
Ta7DL0159	13.77	0	0	30.08	5.76	6.36	0	14.28	1.8	2.09	7.96	7.6	4.93	31.4	35.3	2.28	0	0	0	9.62	8.67	0
Ta7DL0868	13.75	33.53	42.1	5.16	14.82	5.45	27.45	3.26	22.17	60.76	3.41	6.51	8.48	16.31	2.69	7.64	12.61	44.85	68.69	51.24	13	12
Ta7DL3756	13.74	0	0	0	0	0	0	0	0	0	0	0	0	0	0	0	0	0	0	0	0	0
Ta7DL0557	13.69	20.89	2.45	0	0	2.38	0	0	0	6.24	10.41	26.48	0	0	0	0	0	0	0	1.44	0	0
Ta7DL2920	13.67	11.11	6.51	5.97	37.17	0	19.4	17.96	25.85	37.28	19.77	30.18	19.58	7.19	9.55	0	0	0	23.8	28.67	21.51	10.43
Ta7DL0652	13.6	4.54	2.65	12.3	14.91	50.16	7.29	25.15	17.23	13.01	13.47	30.12	17.02	57.2	27.94	73.25	98.06	6.59	15.52	7.92	8.84	54.06
Ta7DL0890	13.56	74.15	0	158.66	109.75	658.62	10.39	732.09	52.58	0	58.62	511.46	852.5	384.85	921.78	121.96	295.47	41.89	202.3	11.24	702.85	839.73
Ta7DL0781	13.54	0	0	0	15.85	71.18	0	11.22	25.18	0	0	0	0	0	0	0	0	0	0	0	12.06	0
Ta7DL3867	13.54	0	0	0	0	0	0	0	0	11.84	0	0	0	0	0	0	0	0	0	0	0	0
Ta7DL0417	13.42	4.68	0	2.52	4.82	5.33	0	0	0	10.47	19.97	31.76	4.14	5.96	13.07	13.02	6.13	0	0	1.61	14.51	2.93
Ta7DL1817	13.42	13.13	113.99	11.85	30.61	2.5	10.53	31.2	24.7	45.8	22.6	14.86	18.65	32.06	30.85	20.54	14.72	19.33	36.76	24.38	29.8	17.83
Ta7DL1942	13.4	0	0	5.89	0	0	20.9	57.44	103.59	0	0	1.65	1.62	1.52	0	0	0	99.45	17.96	0	18.35	2.28
Ta7DL0219	13.36	0	0	0	40.69	90.46	0	0	0	0	0	0	276.05	77.12	411.64	97.37	142.7	0	17.82	0	18.46	0
Ta7DL1052	13.26	32.15	25.19	5.7	0	0	0	21.98	12.5	27.88	30.71	29.15	0	5.1	0	4.99	8.53	0	0	10.87	12.37	6.69
Ta7DL1544	13.23	47.85	0	16.8	24.17	26.87	4.92	43.78	8.29	0	16.99	14.47	40.02	59.16	39.17	26.14	31.17	0	35.12	37.1	6.09	19.88
Ta7DL3039	13.23	0	0	0	13.25	54.92	4.08	9.88	3.12	4.8	0	8.76	2.83	8.48	3.79	2.68	4.46	31.36	16.89	0	0	4.03
Ta7DL1800	13.21	36.34	8.27	28.44	54.41	54.23	42.76	234.4	139.73	92.08	87.01	87.74	11.78	118.8	145.91	132.89	286.29	195.52	98.19	99.19	93.52	182.27
Ta7DL2120	13.17	0	0	0	0	0	6.66	21.83	1.77	0	3.78	4.83	0	0	0	0	0	0	0	7.2	0	0
Ta7DL1664	13.14	0	8.05	9.87	0	5.22	11.67	17.91	27.74	10.25	3.26	0	0	0	0	3.64	0	21.34	46.16	1.58	1.78	0
Ta7DL0876	13.07	5.31	0	0	35.55	314.19	160.32	328.83	183.73	21.78	3.78	4.81	7.03	376.42	120.86	36.47	17.73	150.93	31.69	0	32.92	3.32
Ta7DL2907	12.93	0	0	0	1.63	57.67	0	0	0	0	3.37	4.29	12.68	99.32	32.16	0	0	0	5.15	1.1	0	1.98
Ta7DL1766	12.53	20.44	8.54	3.17	5.3	6.68	11.27	9.17	8.65	10.92	7.8	241.91	5.92	4.7	2.99	7.55	9.63	19.05	17.27	9.69	5.69	2.75
Ta7DL2787	12.52	2.66	1.56	7.95	13.14	2.29	4.28	1.36	5.19	24.42	40.82	24.12	16.21	17.64	8.17	17.66	17.51	11.56	27.25	13.96	18.17	30.08
Ta7DL2844	12.51	0	0	0	14.72	33	0	0	0	0	0	0	35.07	65.44	47.37	0	0	0	0	0	0	18.52
Ta7DL2386	12.49	60.58	29.66	86.08	25.78	148.48	436.86	4376.52	1716.5	3.75	14.36	18.3	0	180.3	46.65	147.9	283.15	376.8	115.01	27.37	124.4	107.24
Ta7DL2317	12.43	277.88	20.73	122.41	296.81	2878.75	540	4644.84	1149	0	142.07	2802.89	397.4	2926.11	3182.54	742.57	830.73	5235.13	1234.2	59.23	168.43	284.69
Ta7DL3877	12.28	58.65	0	45.1	303.71	194.47	0	0	0	10.77	20.69	26.63	552.14	3193.38	1903	690.11	4227.19	0	146.63	9.34	43.98	145.45
Ta7DL3300	12.21	164.14	39.3	5.38	11.59	107.94	34.27	64.18	58.21	9.29	23.91	6.75	177.06	77.3	64.14	34.78	52.11	66.35	1818.97	8.65	31.92	12.47
Ta7DL1432	12.16	0	0	0	0	0	0	0	0	0	0	8.95	0	0	0	0	0	0	0	0	0	0
Ta7DL0995	12.01	16.75	78.52	22.59	17.29	23.87	14.69	17.09	13.32	34.39	23.86	26.55	18.59	12.35	30.02	18.12	10.83	19.34	6.98	28.97	19.51	10.49
Ta7DL3222	11.99	0	0	0	0	0	0	0	0	0	0	0	0	0	0	0	0	0	0	0	0	0
Ta7DL1446	11.99	0	0	53.52	22	32.58	174.86	213.37	344.85	26.84	61.71	52.53	48.79	587.44	737.98	30.17	132.97	0	183.91	174.03	44.33	90.3
Ta7DL1342	11.84	0	4.31	3.96	11.32	4.17	34.84	64.03	81.83	5.67	9.09	13.27	12.83	9.84	0	6.25	0	73.13	163.82	27.62	19.88	9.24
Ta7DL1174	11.8	37.73	29.87	4.81	70.12	1.27	79.01	102.84	104.39	90.41	44.26	16.07	0	0.9	0	0	2.72	39.24	8.88	506.12	152.85	8.35
Ta7DL3412	11.76	0	141.73	0	14.82	4.67	1.31	20.22	5.21	19.9	5.84	29.71	12.75	24.15	11.28	3.22	10.58	18.9	13.64	11.35	14.32	5.14
Ta7DL2778	11.75	21.45	8.39	19.16	14.68	12.18	4.52	6.09	2.32	5.33	208.59	64.78	28.13	12.71	60.15	12.1	5.05	0	6.35	7.34	16.58	8.94
Ta7DL1770	11.74	7.17	12.6	15.49	16.67	4.09	5.73	1.22	9.65	8.03	11.49	21.1	12.77	5.98	1.94	0	2.28	0	2.95	7.45	16.71	8.98
Ta7DL0500	11.56	0	16.43	51.67	56.63	110.03	4.33	0	0	20.71	19.84	12.66	0	49.66	42.29	28.63	100.47	0	0	0	5.35	43.55
Ta7DL2065	11.42	27.3	0	0	0	15.12	0	28.35	25.71	20.08	77.15	12.4	0	18.79	0	0	0	0	0	17.5	0	16.94
Ta7DL1411	11.42	54.61	0	0	40.54	151.23	16.34	108.66	30.85	0	0	0	10.81	18.79	0	0	0	0	0	8.75	41.07	16.94
Ta7DL1675	11.41	12.21	5.11	6.62	3.62	1	7.85	0	1.36	11.74	14.29	3.16	2.35	0.7	2.7	0.65	1.05	0	4.15	13.39	2.72	1.09
Ta7DL1264	11.39	43.77	68.94	298.09	139.71	403.04	11.94	28.4	28.26	2.03	21.76	41.08	519.12	736.73	434.16	443.98	269.69	0	15.83	18.52	91.15	356.41
Ta7DL1265	11.39	43.77	68.94	298.09	139.71	403.04	11.94	28.4	28.26	2.03	21.76	41.08	519.12	736.73	434.16	443.98	269.69	0	15.83	18.52	91.15	356.41
Ta7DL1960	11.36	12.51	0	14.51	0	7.6	17.08	110.18	86.33	25.44	43.88	38.1	8.79	0	0	0	0	0	28.48	22.98	0	27.49
Ta7DL0757	11.34	6.9	0	0	0	0	0	4.7	0	0	7.36	18.75	0	0	0	0	0	0	0	0	0	0
Ta7DL1191	11.25	0	0	0	13.8	0	4.22	81.51	106.49	15.13	14.49	6.17	0	0	10.16	0	0	0	28.14	22.77	10.42	0
Ta7DL0214	11.22	0	0	0	0	14.87	24.12	0	0	0	0	0	0	0	0	0	0	0	0	0	50.49	0
Ta7DL3327	11.22	26.84	0	55.66	26.59	14.87	8.05	157.85	30.23	0	0	13.91	313.36	911.29	858.97	306.14	141.91	0	0	0	20.2	66.62
Ta7DL2004	11.21	3.92	9.17	0	2.03	6.72	1.26	20.28	4.29	5.12	0.7	3.55	0	10.27	4.97	20.34	16.54	43.05	21.83	2.05	6.86	8.59
Ta7DL2575	11.09	0	0	0	0	0	0	0	0	5.03	4.8	0	0	0	0	2.83	0	0	109.6	0	0	0
Ta7DL0339	11.07	13.5	0	2.43	2.32	0	1.43	6.12	0.72	15.06	9.61	16.31	1.99	0	0	0	0	0	3.77	4.66	1.75	2.82
Ta7DL2048	11.06	53.47	15.73	42.45	6.78	22.59	141.19	1657.11	127.21	4.96	9.5	12.12	0	0	9.9	0	0	77.92	13.75	49.28	25.62	0
Ta7DL3851	11.03	52.78	436.79	0	13.08	219.5	0	114.09	44.44	0	9.33	35.95	104.93	35.56	0	85.41	0	0	0	16.96	0	49.14
Ta7DL0944	11.03	26.39	62.4	68.03	0	0	7.92	18.26	4.94	0	0	0	0	0	0	0	0	0	0	0	0	0
Ta7DL2471	11.03	145.15	31.2	0	32.71	7.32	19.79	0	0	4.85	0	0	0	0	53.11	224.21	135.71	118.35	159.65	0	0	8.19
Ta7DL3018	11.03	145.15	31.2	0	32.71	7.32	19.79	0	0	4.85	0	0	0	0	53.11	224.21	135.71	118.35	159.65	0	0	8.19
Ta7DL0577	11.01	13.45	33.47	67.2	57.35	32.6	15.04	29.13	17	32.64	23.94	38.05	97.41	57.23	28.99	47.97	23.35	30.48	74.34	27.98	45.71	44.23
Ta7DL0163	10.96	76.88	18.35	0	56.52	4.77	3.6	0	3.09	11.7	17.44	28.45	12.01	36.35	136.4	384.52	406.17	0	49.72	9.66	4.09	10.97
Ta7DL1499	10.95	2.43	0	2.63	0	0	1.56	0.41	0	0	13.86	11.01	0	2.98	1.28	0	1.5	0	0	2.54	6.62	9.15
Ta7DL2647	10.95	33.32	257.93	53.64	106.13	170.33	8.44	65.83	21.56	14.9	33.19	57.35	70.08	407.88	90.76	484.59	473.1	32.6	5.85	50.26	36.08	433.58
Ta7DL1677	10.94	115.7	0	88.76	57.39	5.07	171.57	506.21	401.09	14.95	204.35	14.11	1.97	0	0	0	2.9	454.76	81.99	55.35	17.26	25.08
Ta7DL0696	10.89	15.93	9.34	11.43	8.2	24.17	40.5	29.81	37.43	3.96	0	33.66	2.34	4.56	199.42	2.15	0	50.31	131.3	7.32	10.29	56.5
Ta7DL1933	10.87	3.32	0	1.79	10.29	34.08	9.55	42.86	14.16	7.44	2.36	4.51	4.44	42.69	12.51	38.37	4.19	0	13.58	1.15	23.21	0
Ta7DL2843	10.85	0	0	0	0	0	0	0	0	0	73.41	0	0	0	0	0	0	0	0	0	0	0
Ta7DL2271	10.85	0	15.34	0	12.88	0	0	0	0	0	0	0	0	0	0	0	0	0	0	0	0	0
Ta7DL3015	10.82	10.55	0	405.83	84.21	12	2460.92	198.3	1007.71	0	0	28.66	135	323.83	161.9	278.91	24.63	1547.79	1536.89	32.7	0	0
Ta7DL1517	10.8	2.99	6.31	6.27	5.19	3.11	54.54	126.4	319	3.44	2.53	1.85	4.43	3.07	0	0.51	2.23	37.75	57.47	3.92	7.46	7.93
Ta7DL0060	10.78	0	0	0	0	0	0	0	0	0	0	0	0	0	0	0	0	0	0	0	0	0
Ta7DL1966	10.72	6.18	0	10.05	19.22	14.12	0.99	0	0.72	9.81	7.7	48.91	27.79	17.4	15.06	9.14	10.2	0	4.88	3.23	13.23	77.44
Ta7DL1030	10.68	41.31	11.36	0	7.63	14.4	10.56	12.8	4.67	12.91	25.68	18.2	2.65	9.14	0	4.85	8.04	43.09	25.52	12.6	3.3	15.73
Ta7DL1071	10.67	0	0	0	0	0	0	0	0	0	0	0	0	0	0	0	0	0	0	0	0	0
Ta7DL2905	10.67	0	0	0	0	0	0	0	0	0	0	0	0	0	0	0	0	0	0	0	0	0
Ta7DL3504	10.67	0	0	0	12.68	0	0	0	0	0	0	11.59	0	0	0	0	0	0	0	0	0	15.86
Ta7DL3156	10.62	17.2	45.44	0	0	4.87	13.54	38.15	29.63	6.4	9.18	19.49	3.73	19.64	16.22	22.68	19.11	44.13	23.66	14.65	13.27	10.75
Ta7DL1897	10.5	0	0	0	12.49	0	0	0	0	9.25	4.44	11.41	0	0	0	0	0	0	0	8.11	4.74	0
Ta7DL1898	10.5	0	0	0	12.49	0	0	0	0	9.25	4.44	11.41	0	0	0	0	0	0	0	8.11	4.74	0
Ta7DL1628	10.46	10.2	0	10.99	15.77	2.9	170.37	305.52	193.44	32.35	21.79	46.21	38.32	115.76	178.95	18.46	47.42	457.06	251.24	93.21	138.43	277.88
Ta7DL2431	10.45	0	9.93	0	86.67	143.87	0	63.51	5.55	0	18.06	0	66.14	0	0	0	6.24	0	7.73	23.07	0	0
Ta7DL1582	10.43	0	0	0	6.41	7.11	3.93	6.39	0	4.65	0	5.71	0	0	0	0	0	0	30.3	0	0	0
Ta7DL0989	10.4	45.43	2.97	0	7.73	85.66	12.66	123.29	118.06	0	1.8	22.88	28.26	73.54	426.51	41.6	55.06	53.83	4.79	3.42	11.66	15.77
Ta7DL1031	10.4	45.43	2.97	0	7.73	85.66	12.66	123.29	118.06	0	1.8	22.88	28.26	73.54	426.51	41.6	55.06	53.83	4.79	3.42	11.66	15.77
Ta7DL3574	10.35	0	9.87	27.25	17.39	14.4	2.69	9.31	0.67	11	8.99	11.44	39.24	195.19	264.82	444.07	198.86	19.45	245.65	2.91	8.17	10.55
Ta7DL2816	10.35	16.84	2.47	2.27	4.35	0	0	4.3	0	12.57	6	11.44	7.48	42.59	16.26	13.26	43.59	0	3.51	2.91	16.34	7.91
Ta7DL3021	10.29	42.67	19.12	0	14.23	2.86	6.39	2.13	2.81	8.43	15.19	3.41	11.09	18.24	28.33	78.56	69.83	23.63	21.28	0.87	3.89	1.57
Ta7DL2473	10.29	42.67	19.12	0	14.23	2.86	6.39	2.13	2.81	8.43	15.19	3.41	11.09	18.24	28.33	78.56	69.83	23.63	21.28	0.87	3.89	1.57
Ta7DL1572	10.28	0	9.78	4.45	12.8	4.72	10.5	14.2	12.27	21.7	5.92	11.32	14.47	0	5.19	3.63	18.33	0	0	8.52	32.14	5.21
Ta7DL3199	10.26	0	29.2	6.58	0	14	0	42.48	4.19	4.61	0	0	26.42	6.11	0	6.07	0	0	0	0	0	7.75
Ta7DL2937	10.17	0	172.65	0	36.35	67.68	7.34	33.64	8.98	8.97	0	0	29.33	109.37	118.1	181.92	110.54	0	0	7.88	9.2	30.26
Ta7DL2623	10.13	0	2.41	0	2.13	2.35	0	0	0	0	2.94	1.87	0	0	0	0	5.32	0	0	0	0	5.16
Ta7DL3517	10.12	57.37	0	4.38	8.4	0	23.25	132.79	77.76	0	2.92	0	10.69	0	0	7.13	0	0	59.57	2.8	6.33	0
Ta7DL2193	10.07	9.82	0	68.75	40.49	8.39	34.37	91.04	116.88	1.83	234.2	293.5	43.42	6.28	5.53	37.33	22.69	230.49	232.52	138.88	218.92	2394.83
Ta7DL2989	10.06	16.31	4.79	0	16.71	41.61	0	0	0	30.35	17.4	36.94	17.73	11.07	15.16	0	5.95	0	14.8	8.34	9.44	35.69
Ta7DL0923	10.05	0	0	3.29	53.48	48.68	0	3.12	3.94	2.28	19.59	2.77	650.59	8	0	2.52	0	0	0	12.61	4.74	7.66
Ta7DL3873	10.03	16.32	9.56	15.41	23.16	0	14.31	9.71	10.37	31.98	24.69	20.32	3.62	8.58	15.7	4.8	5.26	0	3.39	31.05	12.67	12.78
Ta7DL2889	10.02	0	21.39	0	18.51	0	3.78	6.22	20.42	0	34.48	32.99	20.68	41.54	42.92	76.47	60.97	68.28	133	12.24	13.97	0
Ta7DL1683	10.02	169.78	21.39	12.87	6.17	0	26.46	192.92	12.25	4.5	0	11	258.46	89.01	60.09	11.77	10.16	0	108.82	4.08	9.31	37.85
Ta7DL2940	10.01	0	28.33	49.7	11.94	0	14.48	0	13.23	8.84	0	0	0	0	0	0	0	0	0	93.18	0	0
Ta7DL3533	10.01	71.95	0	0	11.94	40.01	0	16.56	0	0	8.49	32.67	86.73	30.5	28.54	17.65	70.98	197.23	0	7.77	0	0
Ta7DL2686	9.93	0	0	20.59	9.21	22.46	14.09	4.12	17.59	1.29	3.7	7.85	63.77	28.78	18.22	34.31	72.33	31.49	14.22	8.49	18.81	41.26
Ta7DL2472	9.92	61.91	21	4.27	37.27	5.96	2.72	3.32	6.76	9.02	8.39	8.93	12	61.15	237.66	540.3	655.43	58.73	79.31	5.25	6.58	7
Ta7DL3020	9.92	61.91	21	4.27	37.27	5.96	2.72	3.32	6.76	9.02	8.39	8.93	12	61.15	237.66	540.3	655.43	58.73	79.31	5.25	6.58	7
Ta7DL0910	9.9	6.05	1.77	0	1.56	3.45	26.13	77.57	27.18	3.39	5.38	17.8	0	23.72	29.07	72.91	87.03	1047.75	314.89	28.35	92.87	53.07
Ta7DL0866	9.85	24.02	5.63	7.76	9.91	24.62	0	0	0.77	1.79	0	0	2.13	0	2.7	623.28	278.28	0	4.05	0	0	0
Ta7DL2760	9.75	3.97	13.92	4.38	62.08	212.76	6.05	49.82	20.93	17.69	27.2	300.97	547.76	40.41	8.7	96.96	53.42	0	56.65	39.22	29.02	51.83
Ta7DL2798	9.73	5.28	9.28	171.55	88.89	4.53	119.33	268.73	168.67	29.61	158.07	8.37	3.55	4.33	0	1	1.64	271.11	281.49	115.74	15.41	3.31
Ta7DL0431	9.69	57.82	8.67	19.3	28.45	23.73	13.34	91.04	56.66	46.56	41.71	55.69	19.35	118.03	132.99	55.86	131.6	45.15	100.56	21.73	36.38	60.42
Ta7DL0383	9.67	0	4.61	10.62	22.36	11.22	13.82	2.01	0.62	123.42	124.71	48.12	12.24	21.46	10.77	0	0	18.07	3.26	20.43	16.81	19.72
Ta7DL2935	9.66	3.38	3.95	12.82	179.47	308.87	0.54	0	0	3.79	2.41	38.21	176.89	363.13	67.88	90.24	162.94	0	2.67	0.59	6.57	136.56
Ta7DL2548	9.59	0	0.97	4.96	11.82	3.73	34.04	51.69	55.93	12.53	27.39	10.01	6.6	11.43	2.57	4.26	7.98	202.18	305.73	28.91	21.94	3.2
Ta7DL1385	9.59	5.84	17.13	12.56	12.03	3.32	148.37	89.52	140.03	6.54	20.8	37.05	20.57	114.09	155.37	284.73	190.41	0	680.49	12.06	65.62	138.98
Ta7DL0400	9.59	45.53	45.37	35.62	77.98	74.53	13.3	39.02	28.37	42.28	78.32	89.53	277.5	147.4	48.71	194.96	98.5	172.46	177.06	59.26	69.07	0
Ta7DL0301	9.53	4.65	0	0	0	0	0	3.18	2.92	0	3.31	1104.99	0	0	0	0	0	0	0	0	0	0
Ta7DL2259	9.5	11.5	20.29	6.11	17.58	142.9	10.78	72.78	28.92	17.09	32.71	10.43	0	16.68	0	5.48	9.42	0	1716.99	7.76	0	0
Ta7DL1429	9.45	0	3.38	3.1	2.96	3.27	14.95	8.69	11.43	10.73	2.05	0	7.61	42.4	0	2.76	11.7	0	4.96	20.72	13.38	3.6
Ta7DL0410	9.43	1.21	0	36.26	206.13	28.49	0	1.24	0.19	367.52	1298.08	25.84	5.48	6.81	1.86	1.78	0.72	0	0	141.76	107.91	76.18
Ta7DL2837	9.41	6.57	28.85	0	1.7	1.87	0	6.37	0.52	14.72	14.03	7.43	0	0	0	2.53	8.28	0	0	5.7	8.93	20.58
Ta7DL2683	9.39	3.28	99.8	15.94	3.39	5.61	127.84	145.88	162.54	2.45	3.5	7.42	23.39	119.58	183.27	198.07	210.61	222.42	431.41	19.33	20.38	8.21
Ta7DL3108	9.36	13.7	13.38	4.92	2.36	5.2	5.82	6.99	2.18	15.34	221.09	12.41	4.05	13.56	12.72	9.06	8.95	0	7.67	14.19	10.63	20.02
Ta7DL0045	9.33	0	0	0	0	0	0	0	0	0	0	0	0	0	0	0	0	0	0	0	0	0
Ta7DL0530	9.33	22.69	0	16.21	27.16	17.17	19.11	95.4	81.28	0	0	3.43	3.3	40.64	18.41	45.29	37.91	37.82	250.66	0	0	0
Ta7DL1720	9.29	11.26	6.62	5.98	5.74	6.36	0	23.09	3.77	4.18	8	15.31	4.82	27.06	0	15.97	27.41	0	0	7.6	0	0
Ta7DL2438	9.29	0	0	23.17	22.26	91.68	40.53	11.53	35.53	0	29.49	0	10.3	14.63	0	30.69	0	0	133.47	0	0	45.68
Ta7DL1283	9.29	0	0	11.58	0	0	20.27	19.21	60.72	0	0	20.23	0	13.61	0	0	0	0	29.51	7.25	8.44	0
Ta7DL2865	9.29	22.29	0	11.58	11.13	0	0	0	0	0	7.89	0	9.04	0	0	0	0	0	0	7.25	59.08	13.86
Ta7DL3699	9.28	0	13.25	4.03	3.86	8.54	7.13	3.85	4.9	5.61	0	6.82	0	6.74	18.3	9.65	16.15	0	6.74	15.44	2.91	14.12
Ta7DL1421	9.28	0	0	0	0	0	0	0	0	0	1.61	10.25	0	0	0	0	0	0	0	0	0	0
Ta7DL1663	9.2	22.37	0	0	3.83	4.23	0	2.54	0	2.78	0	0	3.25	0	0	3.18	0	0	0	0	0	0
Ta7DL0692	9.16	0	0	0	0	0	0	0	0	0	0	3800.55	26.77	0	0	0	0	0	0	0	0	13.66
Ta7DL3516	9.16	0	0	0	0	0	0	0	0	0	0	0	0	0	0	0	0	0	0	0	0	0
Ta7DL0813	9.13	8.94	1.74	0.81	1.55	1.7	0	0.76	0	11.7	7.96	20.22	14.08	6.59	0	2.2	5.36	0	0	2.6	2.9	3.74
Ta7DL1093	9.09	2.78	1.63	2.26	7.21	27.03	18.77	108.97	22.11	4.68	5.94	13.84	5.01	24.56	7.82	79.97	49.08	48.3	379.87	10.2	7.04	4.36
Ta7DL0374	9.09	55.09	0	0	5.62	0	0	0	0	0	0	0	0	0	0	0	0	0	0	0	0	0
Ta7DL3694	9.03	0	102.34	22.56	54.17	24.17	6.58	63.49	50.95	103.96	161.23	226.26	79.31	13.05	0	0	28.06	0	28.15	197.9	147.85	134.78
Ta7DL2320	8.9	10.69	31.54	5.57	53.46	119.24	3.25	113.25	112.19	0	3.79	295.45	60.18	19.18	11.16	70.9	0	0	14.98	0	4.05	0
Ta7DL0853	8.9	10.69	31.54	5.57	53.46	119.24	3.25	113.25	112.19	0	3.79	295.45	60.18	19.18	11.16	70.9	0	0	14.98	0	4.05	0
Ta7DL2013	8.87	7.08	4.16	0	8.46	8.04	2.09	9.66	0	4.09	21.25	7.22	2.99	6.26	0	3.73	10.2	0	6.28	0	5.48	0
Ta7DL3704	8.86	0	14.73	3.05	2.74	0	1.7	12.21	1.31	6.53	20.39	12.06	0	2.3	0	0	0	0	6	0	2.06	3.36
Ta7DL3251	8.85	3.22	7.55	47.12	60.88	42.29	136.14	93.61	165.1	0	8.03	7.3	140.71	129.37	176.96	38.73	20.28	131.1	271.48	7.83	2.51	20.2
Ta7DL2596	8.81	0	0	0	3.67	0	0	1.22	0	29.3	7.63	3.24	0	3.18	8.59	0	0	0	6.35	2.45	0	0
Ta7DL0408	8.78	42.18	0	0	0	0	0	7.27	0	0	0	0	0	0	0	0	0	0	0	0	0	0
Ta7DL1379	8.74	15.98	21.86	5.73	8.23	3.03	5.08	7.25	5.12	17.88	7.58	19.3	0	6.87	12.13	10.77	10.68	0	4.54	11.01	14.45	16.67
Ta7DL0782	8.73	0	0	3.8	3.64	8.04	6.72	16.9	12.65	2.64	12.6	9.63	0	34.59	0	8.98	29.98	35.01	12.56	2.43	10.96	8.86
Ta7DL3223	8.68	0	0	0	0	0	0	0	0	0	0	1.37	0	0	0	0	0	0	2.47	0	0	0
Ta7DL2957	8.67	20.81	36.84	0	20.84	11.62	0	0	7.48	1275.49	708.07	236.16	0	0	42.29	0	0	0	0	74.87	134.25	12.95
Ta7DL0413	8.67	12.7	0	0	2.18	2.41	0	5.76	3.37	1.58	4.57	3.83	3.76	5.35	2.34	8.33	0	0	3.53	0	0	0
Ta7DL2880	8.63	3.98	13.86	8.58	10.26	4.53	3.81	13.11	10.1	11.09	18.51	10.8	1.77	13.35	26.02	8.8	10.21	0	19.73	4.9	12.56	13.93
Ta7DL3806	8.62	0	0	0	0	0	0	0	3.4	0	10.05	0	0	0	0	0	13.96	0	0	0	0	0
Ta7DL3205	8.61	10.43	0	0	0	2.12	13.04	0	9.2	3.88	7.9	0	0	43.14	0	4.82	16.47	0	0	0	0	0
Ta7DL1048	8.6	0	6.13	0	0	0	0	0	1.73	0	3.71	4.73	0	0	0	0	0	0	0	3.53	0	0
Ta7DL0355	8.6	75.59	27.06	2.27	4.33	7.18	2.68	24.27	16.69	6.27	13.46	15.21	24.23	44.23	62.53	52.87	46.17	38.79	146.96	13.07	9.78	18.41
Ta7DL1022	8.6	20.86	6.13	0	21.29	5.9	6.54	8.91	0	15.51	1.85	4.73	13.46	14.81	20.89	115.7	98.67	0	49.91	17.66	0	3.26
Ta7DL2234	8.55	31.09	12.18	5.52	10.58	11.72	12.99	23.01	20.67	7.7	18.42	18.79	26.74	44.06	27.61	38.24	32.59	0	9.9	17.54	15.96	6.47
Ta7DL2060	8.46	13.74	0	7.37	0	7.8	10.87	7.02	4.45	17.91	7.33	3.11	3.01	6.07	4.09	5.77	9.62	0	12.11	2.35	5.31	0
Ta7DL2912	8.44	20.28	23.92	0	0	11.32	92.69	352.51	206.83	14.98	21.56	18.4	8.3	11.82	0	0	48.68	0	0	33.21	46.2	189.24
Ta7DL3125	8.43	0	0	0	0	0	0	0	0	0	0	0	0	0	0	0	0	0	0	0	0	0
Ta7DL1021	8.38	71.13	5.97	5.41	62.26	5.75	3.19	6.94	15.18	15.11	7.23	4.61	8.75	28.69	53.78	139.81	198.35	0	28.98	0	0	12.7
Ta7DL0405	8.33	0	11.81	0	0	11.18	6.1	0	3.58	7.39	0	27.25	8.2	0	0	25.25	0	0	0	6.56	7.6	12.46
Ta7DL1473	8.33	0	0	31.36	0	0	0	3.45	0	133.09	99.35	0	16.41	0	0	0	0	0	0	6.56	7.6	12.46
Ta7DL1710	8.32	27	0	0	0	0	209.38	204.65	395.5	0	0	0	0	0	4.01	11.31	18.84	99.26	77.19	30.07	18.27	8.45
Ta7DL1659	8.31	7.63	7.43	7.59	4.62	9.45	2.86	0.43	2.77	4.75	13.58	12.08	3.44	11.71	9.72	13.08	16.68	5.5	1	6.22	7.92	17.53
Ta7DL3820	8.29	25.81	30.2	17.98	27.71	5.27	14.8	13.76	25.08	29.63	23.64	24.2	12.42	17.15	7.63	39.82	41.31	56.58	41	43.7	22.25	17.34
Ta7DL0005	8.27	28.26	0	0	14.59	94.34	1.29	88.53	6.41	0	0	25.59	34.07	8.48	73.15	121.82	44.18	0	46.94	1.4	28.21	15.17
Ta7DL3233	8.22	39.53	104.93	10.33	9.92	11.05	48.26	81.62	7.05	14.6	7.01	0	0	0	0	0	23.11	0	0	19.46	15.02	49.2
Ta7DL2229	8.12	0	11.51	0	0	32.74	17.88	47.01	52.11	14.43	27.69	17.72	0	0	0	0	0	0	0	12.82	22.26	0
Ta7DL3335	8.02	0	0	0	0	10.78	17.68	16.58	23.97	0	0	0	0	10.99	0	0	0	0	0	0	7.33	0
Ta7DL3221	7.95	8.64	16.44	2.34	6.72	2.47	4.16	4.4	11.85	12.12	10.78	9.78	7.75	2.64	6.77	0	0	9.54	15.55	12.79	9.25	5.42
Ta7DL2367	7.92	0	11.23	0	0	0	0	19.65	13.51	0	0	17.29	0	0	0	0	0	0	22.87	0	0	0
Ta7DL3875	7.84	5.75	2.24	5.2	6.96	18.63	7.39	13.02	4.5	6.45	4.78	8.68	24.98	25.64	19.89	4.29	4.66	42.11	47.3	6.02	14.18	7.21
Ta7DL3353	7.84	0	0	12.4	55.39	2.18	28.12	100.25	102.63	0	94.09	29.48	6.81	11.22	0	34.35	24.51	70.17	28.5	66.3	114.51	3032.58
Ta7DL2039	7.82	28.46	0	40.49	82.43	42.95	175.78	856.61	488.68	0	74.21	55.89	32.78	118.94	42.95	42.7	50.65	447.98	88.76	112.74	354.56	1321.95
Ta7DL2401	7.73	0	21.93	9.74	0	0	5.69	19.18	0	6.88	26.38	0	0	10.44	0	0	0	0	0	6.12	7.08	11.58
Ta7DL3757	7.58	0	0	0	0	0	0	0	0	0	0	0	0	0	0	0	0	0	0	0	0	0
Ta7DL2287	7.55	0	0	0	0	0	0	0	0	0	26.24	29.21	0	0	0	0	0	0	0	0	0	5.77
Ta7DL1401	7.51	0	0	1.49	7.06	0	0	1.77	0.55	313.84	141.91	23.96	0	0	0	0	0	0	0	14.9	36.83	0
Ta7DL2792	7.5	29.36	3.22	15.91	74.18	52.43	57.73	1941.57	621.14	74.08	64.04	58.13	115.41	240.46	271.49	28.01	168.86	313.7	377.44	182.31	397.87	473.92
Ta7DL0498	7.48	0	0	19.57	0	0	48.13	678.96	338.31	29.42	38.88	2.75	10.67	10.58	3.53	5	4.15	117.11	63.14	27.11	7.05	15.19
Ta7DL3150	7.46	0	0	9.42	0	0	0	0	0	0	19.11	16.3	0	0	0	0	0	0	0	0	0	0
Ta7DL2714	7.46	17.96	0	0	0	0	0	0	6.32	6.64	0	8.15	0	0	0	0	0	0	0	0	0	0
Ta7DL3371	7.45	0	0	0	4.63	10.25	0	0	5.96	3.37	3.22	0	43.09	8.33	0	0	0	0	0	0	3.49	0
Ta7DL0602	7.4	10.55	0	30.78	28.59	1.48	2.48	3.07	2.84	13.52	10.13	15.22	8.1	16.95	2.73	6.86	1.6	0	6.25	13.49	5.03	4.86
Ta7DL3134	7.37	0	0	0	321.81	308.34	0	30.5	77.98	0	0	0	28.5	78.49	37.83	10.31	0	0	0	0	6.77	0
Ta7DL3852	7.36	4.49	2.63	0	4.63	0	11.44	6.11	22.88	8.37	3.2	8.13	0	0	0	0	0	0	3.76	12.4	15.67	0
Ta7DL3224	7.36	0	0	0	0	0	0	0	0	0	0	1.36	0	0	0	0	0	0	17.04	0	0	0
Ta7DL0412	7.31	0	0	0	0	0	27.13	65.32	53.63	0	0	15.97	21.77	0	45.93	157.16	96.5	303.62	60.61	0	0	0
Ta7DL3619	7.29	0	10.35	0	8.84	9.84	0	18.09	33.87	12.99	6.23	0	7.28	9.63	0	0	0	0	141.41	0	0	0
Ta7DL3498	7.29	16.22	7.59	7.92	14.3	7.42	3.65	3.58	6.58	12.74	14.44	14.68	26.99	17.65	11.68	30.66	25.39	56.63	55.17	10.19	3.16	12.2
Ta7DL0646	7.27	3.55	6.24	3.84	5.51	4.05	4.54	8.45	5.06	9.29	8.85	9.65	0	4.44	1.92	2.75	4.51	0	14.6	12.31	1.38	20.03
Ta7DL3746	7.27	71.12	7.8	4.81	3.45	2.54	7.84	5.66	1.39	20.77	19	15.09	2.99	3.62	3.48	9.18	6.8	39.3	10.67	19.34	10.38	8.36
Ta7DL0298	7.24	3.54	2.07	1.91	0	0	1.13	4.81	4.48	2.64	3.78	22.42	0	4.42	3.83	1.37	2.24	0	2.91	1.23	0	8.86
Ta7DL3365	7.22	0	0	3.81	0	10.06	1.13	4.2	7.26	0	7.54	3.19	31.43	2.94	3.82	0	4.48	0	2.9	0	4.11	0
Ta7DL0454	7.21	17.36	0	0	8.75	0	0	23.86	0	0	0	7.88	0	0	0	0	0	0	0	0	0	21.63
Ta7DL3424	7.21	0	0	0	0	0	0	0	0	0	0	0	0	0	0	0	0	0	0	0	0	0
Ta7DL0571	7.17	0	0	0	0	0	0	0	0	0	0	0	0	0	0	0	0	0	0	0	0	0
Ta7DL1147	7.16	8.7	10.21	9.29	0	0	95.81	48.96	179.89	3.24	0	0	0	0	0	0	0	134.18	79.91	5.92	0	0
Ta7DL1105	7.13	0	0	0	0	0	0	0	0	0	0	0	0	0	0	0	0	0	0	0	0	0
Ta7DL3571	7.13	51.52	0	0	0	0	5.28	0	0	0	0	23.37	7.14	0	0	0	0	0	0	0	0	0
Ta7DL3576	7.12	0	10.15	13.87	13.28	14.7	0	0	2.84	35.4	12.3	43.11	22.51	0	0	11.42	6.41	0	0	11.78	13.35	5.41
Ta7DL3710	7.06	28.68	228.69	0	0	110.92	74.67	130.84	42.41	0	0	38.97	0	37.26	320.63	192.1	139.74	219.62	439.4	0	31.1	7.18
Ta7DL3057	6.99	12.45	2.73	4.22	6.46	141.46	6	36.96	16.27	4.65	2.22	27.47	4.9	18.79	11.99	6.91	11.22	61.03	82.35	2.17	11.51	2.93
Ta7DL2015	6.97	0	0	150.15	381.39	1442.04	15.51	40.39	23.44	12.44	0	83.86	797.69	2358.18	5428.5	12083.4	5438.13	0	0	0	19.23	136.12
Ta7DL3344	6.96	4.24	0	0	6.57	2.42	5.41	46.19	18.23	11.09	15.11	13.46	1.88	3.58	51.57	8.36	35.74	0	31.86	4.4	11.53	0
Ta7DL2793	6.93	16.95	7.09	19.66	55.17	37.34	31.05	1592.27	515.56	76.01	74.17	29.6	141.01	217.65	257.03	26.5	201.13	344.06	389.19	138.18	321.23	385.53
Ta7DL3296	6.93	0	0	45	64.66	9.54	71.59	287.11	212.35	6.27	5.99	15.25	116.98	294.87	178.85	121.48	278.78	85.96	30.74	0	84.44	26.31
Ta7DL0224	6.92	11.27	4.95	10.67	10.21	4.83	5.41	1.91	10.2	11.58	8.03	15.31	8.82	12.75	1.5	6.44	3.51	50.48	20.54	9.79	14.24	5.3
Ta7DL2245	6.9	16.63	0	218.54	167.77	46.64	15.35	48.52	66.59	61.55	165.24	354.51	180.16	44.7	0	0	0	0	18.64	49.61	57.11	227.93
Ta7DL0260	6.9	50.53	3.95	12.74	22.64	21.14	104.46	432.73	364.2	5.03	3.6	16.78	39.04	249.03	877.1	16.89	25.54	687.31	369.78	7.01	14.4	44.33
Ta7DL2765	6.88	4.2	9.86	15.75	29.65	100.21	47.16	404.88	245.51	31.43	32.5	223.23	332.1	155.2	44	179.26	111.44	96.98	163.66	54.34	34.47	31.91
Ta7DL3334	6.82	0	0	0	0	9.39	7.83	28.25	13.56	3.08	0	0	3.6	41.35	25.79	3.61	0	0	15.08	11.3	12.79	25.08
Ta7DL2845	6.82	0	0	0	0	0	396.79	1657.03	2025.44	0	0	0	0	0	0	0	0	84.32	52.78	70.6	115.09	0
Ta7DL0232	6.74	0	0	26.61	10.61	2.34	291.13	458.49	169.17	26.09	39.52	18.62	3.65	27.67	42.98	71.02	55.7	246.38	629.17	56.88	31.92	23.18
Ta7DL1242	6.71	0	0	0	33.52	59.3	0.71	26.33	11.41	5.64	3.88	0	4.87	71.26	29.87	12.23	5.3	9.58	6.94	1.51	5.71	0
Ta7DL3728	6.68	16.11	142.3	0	0	0	14.66	0	11.18	0	0	0	0	8.57	0	722.69	88.21	0	0	16.13	6.14	10.04
Ta7DL3186	6.68	0	9.49	0	0	0	4.97	19.35	8.39	5.97	22.88	14.62	0	8.57	0	17.7	0	0	106.91	5.35	0	10.04
Ta7DL1201	6.64	15.83	0	0	0	0	0	0	0	5.81	0	0	0	0	0	0	0	0	0	0	0	0
Ta7DL1200	6.64	15.83	0	0	0	0	0	0	0	5.81	0	0	0	0	0	0	0	0	0	0	0	0
Ta7DL3549	6.57	0	0	0	0	6.82	0	0	0	0	0	4157.75	1.78	0	0	0	0	0	0	0	1.56	0
Ta7DL2754	6.48	0	0	0	0	0	9.65	0	0	0	0	0	0	0	0	0	0	0	0	0	0	0
Ta7DL2749	6.47	0	0	0	4.14	13.93	2.48	0	5.14	5.86	0	3.42	0	0	0	13.47	21.89	0	10.5	0	0	0
Ta7DL3818	6.39	13.14	0	0	0	0	0	0	0	0	0	0	0	0	0	0	0	0	0	0	0	0
Ta7DL2598	6.35	0	18.05	0	0	0	0	0	2.64	0	0	0	12.86	0	0	0	0	0	0	0	0	0
Ta7DL3469	6.29	5.92	0	0.64	1.23	2.03	34.29	34.75	13.64	2.66	2.95	10.19	6.94	30.33	8.44	50.42	66.25	40.97	302.79	2.07	4.62	6.68
Ta7DL3318	6.26	0	0	0	2.62	0	3.23	0	4.88	1.9	7.24	0	2.25	4.35	0	6.13	6.75	0	0	0	0	3.18
Ta7DL0046	6.19	0	0	0	3.86	0	0	0	0	0	0	0	0	0	0	0	0	0	0	0	0	0
Ta7DL1780	6.17	0	0	1744.24	489.87	694.84	4.61	0	0	220.75	793.23	236.39	344.28	4304.64	1285.4	78.61	236.46	0	0	134.05	3320.9	1801.36
Ta7DL2453	6.13	3	0	4.86	0	0	0	0	1.89	4.48	9.6	14.92	0	2.47	0	1.15	0	0	2.44	6.24	4.66	7.51
Ta7DL3871	6.07	0	1.45	2.69	4.5	1.42	15.54	16.17	10.61	2.78	0.88	5.05	2.23	2.98	0.63	1.37	3.69	16.09	51.54	0.87	2.9	3.11
Ta7DL3354	6.05	43.84	0	0	0	0	0	0	0	0	0	0	0	0	0	0	0	0	15.52	0	0	0
Ta7DL2966	6.05	0	0	7.71	7.4	8.22	76.9	72.63	107.78	5.42	0	6.63	0	60.21	226.89	152.93	175.44	88.29	434.66	24.38	72.7	18.23
Ta7DL0142	6.03	247.6	17.09	0	18.85	4.13	9.21	7.45	0	18.99	7.91	13.2	9.54	26.13	17.58	173.87	155.05	0	32.41	4.98	2.81	0
Ta7DL3141	6.01	0	0	70.58	33.79	24.92	2.31	1.25	9.51	2.73	5.21	6.63	41.54	71.74	17.68	9.33	0	36.36	0	10.01	5.66	13.73
Ta7DL1989	5.99	15.75	0	0	0	8.27	25.48	82.38	37.23	0	25.71	19.68	6.14	14.87	0	0	0	0	61.3	4.99	11.08	0
Ta7DL2578	5.95	0	0	5.21	4.98	0	6.15	6.58	8.49	9.02	1.72	13.14	8.55	22.66	8.14	15.45	31.85	0	4.08	3.34	9.37	15.13
Ta7DL0594	5.93	36.08	0	3.87	11.11	0	13.69	34.43	32.81	32.25	2.57	0	0	19.26	26.07	12.23	25.55	71.54	89.78	27.16	5.58	4.51
Ta7DL0285	5.86	0	0	0	0	0	0	0	0	0	5.08	0	0	0	0	0	0	0	0	0	0	0
Ta7DL3359	5.85	0	0	11.45	40.19	0	45.01	104.29	115.51	0	121.55	35.47	9.34	15.8	4.27	48.15	40.2	0	25.25	75.53	126.56	3098.66
Ta7DL1570	5.78	0	41.08	7.38	7.08	0	17.32	23.92	35.75	0	9.92	0	5.9	0	42.29	0	0	0	0	4.67	5.35	0
Ta7DL0938	5.7	15.33	6.52	19.66	10.85	8.77	11.65	41.63	13.69	13.55	24.83	10.1	16.32	38.06	7.84	7.71	7.51	54.49	40.62	7.3	13.03	13.99
Ta7DL0335	5.69	0	2.03	11.15	28.46	64.92	83.3	96.79	169.01	6.45	8.63	9.42	25.77	52.12	45.49	1.46	2.43	255.83	416.09	18.99	17.41	19.5
Ta7DL0068	5.69	0	2.03	11.15	28.46	64.92	83.3	96.79	169.01	6.45	8.63	9.42	25.77	52.12	45.49	1.46	2.43	255.83	416.09	18.99	17.41	19.5
Ta7DL2955	5.68	13.72	8.07	7.26	0	0	4.26	32.89	16.36	10.18	4.87	0	5.8	0	10.29	13.96	0	0	28.48	0	5.26	0
Ta7DL1794	5.64	1.97	1.15	7.48	11.24	4.51	13.92	28.52	28	5.16	7.72	8.03	13.47	49.71	6.14	2.94	4.79	25.99	39.24	10.99	4.6	1.24
Ta7DL1954	5.62	2070.28	0	0	0	0	0	0	0	1.69	0	0	0	0	0	0	0	0	4.22	0	0	0
Ta7DL0241	5.62	2070.28	0	0	0	0	0	0	0	1.69	0	0	0	0	0	0	0	0	4.22	0	0	0
Ta7DL0505	5.62	47.86	0	0	0	0	0	0	2.22	0	2.43	0	0	0	0	0	0	0	0	0	0	0
Ta7DL1961	5.58	0	0	0	0	0	9.73	24.98	62.94	0	41.74	23.71	14.15	0	0	0	0	0	13.91	18.06	10.33	0
Ta7DL2656	5.58	0	2.66	4.89	2.34	0	0	0	0	6.78	8.08	0	0	1.92	2.53	3.6	2.97	0	0	0	0	0
Ta7DL2042	5.58	0	0	57.05	61.57	1634.59	16.75	20.38	2.52	0	0	0	28.54	451.3	30.27	48.03	0	0	13.91	9.03	20.67	0
Ta7DL2393	5.53	13.37	39.1	0	0	7.53	0	32.05	2.27	4.96	4.75	6.06	0	6.71	9.9	0	0	0	0	0	0	0
Ta7DL1862	5.53	0	15.73	0	0	7.53	16.61	70.95	11.36	0	0	6.06	11.32	100.63	0	168.24	70.47	389.59	27.5	4.48	0	0
Ta7DL0307	5.51	3.36	5.91	5.45	1.74	11.51	8.6	88.53	77.04	0	4.79	53.27	0	2.79	0	5.19	4.25	15.24	27.53	2.33	5.22	4.21
Ta7DL0950	5.51	3.36	0	0	0	0	0	0.57	0	6.28	2.39	3.04	0	0	0	1.3	0	0	0	0	5.22	2.11
Ta7DL3773	5.47	6.51	0.37	16.53	15.89	5.75	20.72	23.02	32.53	3.01	10.58	3.28	5.85	2.05	1.23	3.24	11.06	9.64	13.05	33.12	35.42	0
Ta7DL2723	5.42	0	0	0	0	0	0	0	0	0	0	0	0	0	0	0	0	0	0	0	0	0
Ta7DL0322	5.42	0	0	0	0	0	0	0	0	0	0	0	0	0	0	0	0	0	0	0	0	0
Ta7DL0644	5.4	7.2	0	0	0	0	0	48.21	0	0	0	0	0	0	0	0	0	0	8.54	0	0	0
Ta7DL1754	5.33	22.8	13.35	3.52	1.68	18.58	3.12	2.21	3.6	27.98	8.12	8.85	17.43	9.45	19.25	5.01	6.15	0	5.32	19.21	18.98	8.16
Ta7DL0699	5.31	19.41	0	0	23.28	18.31	4.1	50.69	6.27	12.29	9.21	41.03	36.9	31.24	34.27	244.92	170.15	31.51	16.97	0	5.01	32.39
Ta7DL1263	5.3	0	7.54	0	0	7.23	0	10.97	0	0	0	5.81	0	0	0	0	11.03	0	0	0	0	0
Ta7DL1409	5.3	0	0	0	6.51	0	0	13.17	6.51	4.76	0	5.81	0	0	0	0	0	0	0	21.52	4.92	48.01
Ta7DL2235	5.3	51.28	30.16	0	6.51	0	3.99	10.97	4.34	0	4.56	17.44	5.45	6.36	0	6.35	0	0	0	4.3	4.92	0
Ta7DL1578	5.27	0	0	0	0	0	2.03	7.65	3.11	4.78	13.7	0	0	0	0	2.67	0	0	218.38	0	0	0
Ta7DL2047	5.26	0	0	6.74	0	0	0	6.53	0	0	0	0	0	12.6	27.59	6.28	10.9	0	0	12.81	4.88	39.69
Ta7DL0125	5.21	0	0	2.45	2.35	0	0	0	0	0	0	0	0	0	0	0	0	0	0	0	0	0
Ta7DL3462	5.2	0	4.96	0	0	0	0	6.48	4.04	1.58	0	1.92	0	0	0	0	0	19.57	0	0	1.64	0
Ta7DL3293	5.19	7.62	16.35	9.62	15.77	8.7	2.44	4.74	9.98	13.28	6.33	17.24	11.37	5.2	4.02	1.92	1.57	22.61	20.45	12.36	3.95	3.18
Ta7DL2010	5.19	0	3.7	0	0	125.6	0	0	0	0	0	0	0	8.29	96.22	0	0	0	5.5	0	0	3.95
Ta7DL1407	5.18	4.21	0	0	0	0	0	0	0	0	0	0	0	0	0	0	0	0	0	0	0	0
Ta7DL1294	5.14	0	0	3.36	3.22	0	0	0	2.02	7	6.69	0	0	0	0	0	0	0	0	0	0	0
Ta7DL2324	5.09	0	0	0	0	0	0	0	0	0	2.95	0	0	0	0	0	0	0	0	0	0	0
Ta7DL3325	5.09	12.32	7.24	26.13	6.26	27.79	23.03	25.29	16.62	0	13.13	5.58	0	0	0	0	0	0	0	8.29	0	0
Ta7DL1028	5.07	17.29	1.45	1.33	3.82	26.72	30.66	118.51	138.57	0	0	10.07	18.57	37.97	218.42	37.6	40.81	104.45	14.63	0.85	4.79	12.37
Ta7DL0987	5.07	17.29	1.45	1.33	3.82	26.72	30.66	118.51	138.57	0	0	10.07	18.57	37.97	218.42	37.6	40.81	104.45	14.63	0.85	4.79	12.37
Ta7DL1062	5.02	0	0	0	0	0	0	0	0	0	2.18	0	0	0	0	0	0	0	0	2.1	0	0
Ta7DL2452	5.01	8.11	9.52	6.51	16.63	0	2.56	13.83	7.29	16.61	8.66	12.86	1.76	12.84	2.51	1.76	0	0	3.68	8.3	0	2.54
Ta7DL1410	5.01	155.01	74.08	2.2	6.32	2.32	9.11	205.26	57.02	13.7	79.88	42.48	14.49	15.44	6.73	11.2	5.26	244.28	179.69	2.82	20.58	99.65
Ta7DL1869	5.01	8.11	9.52	6.51	16.63	0	2.56	13.83	7.29	16.61	8.66	12.86	1.76	12.84	2.51	1.76	0	0	3.68	8.3	0	2.54
Ta7DL1132	4.99	5.23	4.08	0	5.42	152.43	0	2.96	0	1.3	2.48	12.62	44.66	51.39	3.6	38.21	27.37	0	0	11.55	9.5	20.76
Ta7DL0378	4.97	0	0	25.55	42.86	6.79	33.77	137.91	119.46	40.22	81.26	27.28	10.26	0	0	0	0	0	107.74	20.26	4.62	0
Ta7DL3475	4.93	18	197.01	41.92	46.3	0	209.38	170.59	396.09	4.47	10.68	220.13	10.55	796.22	616.67	2130.93	2009.43	520.06	327.17	14.43	81.3	123.92
Ta7DL3426	4.93	0	7.02	6.34	0	26.96	7.45	32.68	2.01	0	4.24	0	15.29	23.29	25.2	23.05	0	0	0	12.06	13.76	0
Ta7DL2475	4.93	83.59	31.6	3.17	42.54	10.11	16.76	8.17	3.01	6.65	21.22	8.12	28.02	34.93	67.19	337.06	472.1	0	41.48	6.03	4.59	3.73
Ta7DL3029	4.93	83.59	31.6	3.17	42.54	10.11	16.76	8.17	3.01	6.65	21.22	8.12	28.02	34.93	67.19	337.06	472.1	0	41.48	6.03	4.59	3.73
Ta7DL1270	4.92	0	0	0	0	6.73	0	0	2.01	0	0	0	0	0	0	0	9.93	0	0	0	0	3.51
Ta7DL1712	4.89	0	0	0	0	0	140.51	174.32	362.45	0	0	0	0	0	24.93	11.41	39.32	331.13	23.47	11.98	9.11	0
Ta7DL3696	4.89	0	0	0	0	0	0	0	0	0	0	0	0	0	0	0	0	0	0	0	0	0
Ta7DL1138	4.89	0	0	3.2	12.25	0	28.34	146.99	177.31	11.1	2.12	0	0	0	0	0	0	0	15.45	16.37	11.53	0
Ta7DL1089	4.87	0	0	22.32	18.31	6.75	0	0	1.91	17.69	40.11	2.69	0	18.04	3.44	9.74	0	0	5.13	6.12	0	7.43
Ta7DL0194	4.86	0	0	0	0	6.64	0	2.01	0	0	0	0	10.05	0	0	5.65	0	0	0	0	0.07	0
Ta7DL2842	4.86	11.87	0	14.94	30.64	0	42.92	141.2	205.28	73.83	46.48	12.54	1.76	0	0	0	2.54	18.17	29.51	84.88	18.43	0
Ta7DL3030	4.84	28.31	5.53	0	3.65	1.34	1.5	1.6	1.88	6.16	5.04	2.14	2.09	2.01	2.64	19.73	86.72	77.17	63.58	1.63	0	1.48
Ta7DL2476	4.84	28.31	5.53	0	3.65	1.34	1.5	1.6	1.88	6.16	5.04	2.14	2.09	2.01	2.64	19.73	86.72	77.17	63.58	1.63	0	1.48
Ta7DL3147	4.82	23.35	0	0	0	0	0	0	0	4.34	4.15	5.29	14.96	11.32	8.13	5.59	0	0	0	3.94	0	7.29
Ta7DL1055	4.82	0	0	6.2	5.94	0	0	0	0	0	0	0	0	5.66	0	0	0	0	0	7.87	0	0
Ta7DL3216	4.78	11.59	0	0	0	0	3.62	3.96	1.94	0	0	0	0	0	0	0	0	0	0	7.81	0	0
Ta7DL0428	4.78	0	0	0	0	0	0	0	0	0	4.12	0	0	0	0	0	0	0	11.4	0	0	0
Ta7DL3614	4.75	11.5	0	12.22	87.88	6.5	14.37	0	0	4.27	4.09	0	860.84	16.68	2230.68	21.92	56.53	0	293.7	0	44.21	0
Ta7DL1172	4.71	0	0	0	0	0	0	0	0	0	0	5.18	0	0	0	0	0	0	0	0	0	0
Ta7DL0919	4.7	0	0	4.66	5.94	0	5.51	11.21	13.56	17.15	29.63	9.09	5.13	8.27	9.16	5.47	17.87	12.87	53.51	10.96	12.27	10.79
Ta7DL2085	4.69	0	0	0	0	0	0	0	0	0	0	0	0	0	0	0	0	0	0	10.58	4.45	0
Ta7DL2082	4.68	0	0	6.03	0	0	0	0	5.69	0	8.06	5.14	0	0	0	37.63	18.46	0	22.18	3.83	4.36	0
Ta7DL0694	4.61	0	0	0	0	0	0	22.92	0	0	222.49	0	0	0	0	15.82	0	0	0	0	0	0
Ta7DL2701	4.61	11.18	0	0	0	0	0	0	0	8.3	3.97	14.94	0	0	0	0	0	0	0	0	0	0
Ta7DL0425	4.6	44.97	0	0	0	0	0	0	0	0	0	0	0	0	0	0	0	0	0	0	0	0
Ta7DL2339	4.58	0	0	0	0	0	76.33	100.53	126.09	0	0	10.06	4.75	0	0	0	8.96	121.5	140.26	3.75	0	27.72
Ta7DL2974	4.58	0	13.04	0	0	0	0	1.9	0	8.25	3.94	0	0	10.64	30.31	62.7	26.87	0	21.58	7.5	0	13.86
Ta7DL2627	4.51	0	0	0	0	0	0	0	5.17	0	0	4.7	0	0	0	9.62	0	0	0	3.51	0	0
Ta7DL2469	4.47	15.71	0	35.76	399.73	64.56	0	0	0	7.41	0	15.16	128.79	2039.39	3248.51	162.75	1512.25	0	0	0	7.37	0
Ta7DL2063	4.45	0	0	0	0	12.2	3.38	53.48	77.36	8.02	3.84	0	0	10.28	14.58	5.04	0	117.2	0	3.65	0	0
Ta7DL1193	4.42	8.1	1.58	54.07	71.3	12.34	138.42	417.87	311.48	15.14	310.71	4.89	8.46	21.07	0	7.18	16.75	265.47	89.5	390.59	66.18	111.73
Ta7DL3566	4.4	705.74	0	0	0	30.52	1.7	16.43	0.86	0	0	7.29	0	0	0	0	0	0	0	0	0	3.36
Ta7DL1057	4.39	0	0	0	0	0	3.33	0	0	0	3.78	0	0	0	0	0	0	57.58	10.24	0	4.1	0
Ta7DL2634	4.37	7.08	0	5.7	7.27	0	145.64	42.86	134.51	3.96	2.52	77.03	0	0	0	0	0	35.01	119.3	10.92	10.96	0
Ta7DL1522	4.37	7.08	0	5.7	7.27	0	145.64	42.86	134.51	3.96	2.52	77.03	0	0	0	0	0	35.01	119.3	10.92	10.96	0
Ta7DL3718	4.36	0	0	39.4	0	0	16.55	1.81	0	7.86	26.31	4.79	0	0	7.09	78.48	8.37	57.08	0	35.77	24.41	52.84
Ta7DL3252	4.28	0	10.67	36.69	142.02	114.13	94.18	42.63	83.89	0	0	8.25	181.85	114.11	80.52	17.6	5.95	63.6	133.29	3.15	7.07	19.96
Ta7DL2146	4.24	20.59	0	153.55	21.02	75.68	54.84	38.69	73.54	19.14	43.93	79.33	35.43	92.29	27.36	28.43	56.53	110.35	78.55	10.46	170.41	218.69
Ta7DL1451	4.2	6.84	0	1.85	5.3	1.95	96.2	113.91	84.36	5.11	36.54	106.86	6.1	1.42	7.39	1.32	0	77.62	213.15	14.23	5.32	2.14
Ta7DL2116	4.2	0	2.41	1.11	0	4.7	0.66	0.7	0	1.54	2.2	8.38	1.85	1.67	0	0	2.51	8.51	4.92	0.72	3.2	2.58
Ta7DL0893	4.19	26.58	55.11	2.21	1.06	4.66	4.57	3.48	3.57	4.58	7.28	12.04	6.36	12.9	3.37	4.81	7.91	9.42	5.1	1.41	7.94	7.69
Ta7DL2312	4.19	26.58	55.11	2.21	1.06	4.66	4.57	3.48	3.57	4.58	7.28	12.04	6.36	12.9	3.37	4.81	7.91	9.42	5.1	1.41	7.94	7.69
Ta7DL3261	4.15	67.53	5.93	1.82	6.98	7.7	18.35	29.25	12.81	13.87	13.22	58.09	6.02	9.82	14.56	5.21	17.06	15.31	16.6	17.56	18.36	215.76
Ta7DL3036	4.14	20.06	5.89	0	0	79.44	0	18.85	13.31	3.73	0	27.28	8.64	14.13	0	13.75	23.39	0	66.56	10.2	0	0
Ta7DL3754	4.09	2.5	8.78	0	2.59	1.43	0.8	8.91	1.18	5.6	2.67	2.26	1.12	5.11	2.63	2.83	1.54	0	0	1.74	5.83	0
Ta7DL0080	4.09	0	4.68	2.17	8.29	6.85	0.64	0.34	0.94	3.74	4.98	7.24	29.61	93.27	44.77	118.17	113.16	0	9.56	2.79	3.89	5.01
Ta7DL1579	4.03	19.56	28.73	5.27	5	11.07	6.14	18.37	17.81	7.27	6.96	17.73	8.44	13.71	0	4.44	0	0	9.22	29.86	0	12.22
Ta7DL1366	4	4.88	0	160.31	37.73	8.33	19474.8	4889.37	9266.98	0	123.32	2.21	12.95	8.32	5.49	3.9	9.66	12062.9	3018.49	99.31	17.03	12.22
Ta7DL2268	3.98	0	0	5.15	0	0	0	0	6.39	7.19	13.74	394.07	4.17	0	6.29	4.37	7.41	0	9.08	0	11.17	0
Ta7DL3247	3.96	0	5.64	20.49	24.54	42.91	63.31	103.27	99.97	3.57	0	17.41	136.8	118.98	249.39	39.02	22.06	50.54	153.15	3.26	3.7	0
Ta7DL1504	3.96	0	0	14.27	5.03	3.96	19.58	39.45	43.16	1.04	10.35	0	9.07	26.67	15.57	7.14	4.14	24.04	190.71	6.77	6.47	0.87
Ta7DL0302	3.96	3.22	7.55	43.55	23.33	45.98	4.12	12.05	5.6	7.22	27.55	40.86	5.75	9.35	13.85	7.44	14.19	0	13.16	20.13	26.31	16.16
Ta7DL3479	3.94	3.22	5.64	3.47	84.6	375.97	14.01	65.95	31.41	3.6	6.86	18.89	32.63	74.6	25.13	29.61	38.36	0	18.35	20.68	96.76	56.75
Ta7DL2143	3.93	1.92	0	5.21	34.87	84.6	0	0	1.2	26.59	10.96	1.74	24.17	172.12	22.93	21.52	22.17	0	0	4.02	8.98	21.69
Ta7DL2112	3.93	0	0	0	0	0	0	0	0	0	3.41	2.17	0	0	10.74	225.53	718.49	0	8.08	1.65	1.86	0
Ta7DL2541	3.93	0	5.6	0	0	10.8	0	4.89	4.73	0	27.15	4.33	0	4.44	0	4.3	0	0	0	0	0	5.96
Ta7DL2485	3.93	0	0	0	0	0	0	0	0	3.52	0	0	0	0	0	0	0	0	0	0	0	0
Ta7DL1015	3.91	43.62	4.9	0	32.89	0	11.92	0	9.4	3.53	10.12	4.3	0	36.03	60.74	527.66	538.37	0	26.71	3.22	7.31	0
Ta7DL2659	3.91	18.97	5.57	5.06	9.7	0	38.73	64.77	120.6	49.39	138.31	12.9	0	0	0	0	0	298.66	221.91	12.88	18.28	0
Ta7DL2294	3.91	0	0	0	0	0	0	0	0	0	0	0	0	0	0	0	0	0	0	0	0	0
Ta7DL0460	3.9	160.43	19.22	8.73	24.54	0	31.14	73.97	182.09	3.55	30.5	38.8	0	2.03	93.36	0	6.26	0	12.02	50.93	35.07	0
Ta7DL2743	3.88	0	0	1.71	13.07	14.42	15.15	21.46	5.98	0	2.25	0	2.82	19.6	1.69	2.42	0	0	18.03	0	18.41	0
Ta7DL0157	3.86	37.47	101.24	114.99	33.54	1433.64	70.67	14.4	47.78	0	6.67	203.88	88.56	725.3	727.13	332.65	175.02	0	0	3.18	50.57	52.72
Ta7DL2028	3.84	18.63	0	4.97	4.76	0	8.78	4.77	4.61	0	3.31	12.67	0	4.31	0	4.17	7.07	0	8.68	3.17	0	0
Ta7DL0678	3.83	0	1.37	1.27	3.64	9.36	3.75	8.35	2.21	1.75	7.51	3.18	0	4.78	4.91	3.53	2.88	0	7.52	0.82	0	1.47
Ta7DL0201	3.7	45	0	9.61	14.82	10.19	2.83	0	4.44	6.69	9.6	4.08	0	24.92	5.73	0	6.75	0	0	3.07	6.88	5.62
Ta7DL0539	3.68	581.38	10.5	4.78	0	0	2.81	0	1.47	0	0	0	0	0	0	7.94	20.1	0	0	3.04	0	0
Ta7DL1621	3.68	0	2.63	4.84	20.84	79.25	258.83	608.27	457.55	15.07	52.72	22.36	27.85	58.92	17.47	16	11.71	271.26	142.96	283.72	156.7	309.17
Ta7DL3791	3.68	0	0	4.78	0	0	14.07	13.74	10.3	9.98	38.18	4.05	0	0	0	0	0	46.29	33.06	18.26	3.45	0
Ta7DL2353	3.67	1.8	0	0.97	38.19	88.33	5.19	3.05	3.09	0	0	6.51	8.07	97.33	5.57	82.9	116.3	0	0	0.63	7.7	36.05
Ta7DL2901	3.64	5.92	13.87	0	4.6	16.9	0.95	3.02	0	0	0	2.68	1.32	0	3.16	142.59	164.6	0	12.03	1.03	2.3	0
Ta7DL3430	3.62	2.22	0	8.4	5.74	0	3.55	6.4	3.47	13.25	12.63	3.01	0	0	0	0	0	0	3.55	20.06	18.97	0
Ta7DL2832	3.58	0	0	0	0	4.93	0	0	1.43	0	0	0	3.77	0	0	0	0	0	0	0	6.71	0
Ta7DL3526	3.58	0	5.11	0	0	9.85	0	8.9	1.43	9.71	9.28	7.88	3.77	0	0	0	0	0	0	20.73	3.35	0
Ta7DL1000	3.56	25.76	20.24	0	8.65	0	2.64	4.42	3	0	6.09	3.9	7.14	4.67	14.79	19.55	8.86	0	19.55	0	0	5.35
Ta7DL1885	3.56	25.76	20.24	0	8.65	0	2.64	4.42	3	0	6.09	3.9	7.14	4.67	14.79	19.55	8.86	0	19.55	0	0	5.35
Ta7DL1231	3.54	0	0	0	0	0	0	0	0	0	0	0	0	0	0	0	0	0	0	0	0	0
Ta7DL2802	3.5	17.02	14.98	22.74	8.71	4.82	8.04	21.77	6.97	0	6.05	7.71	11.08	69.8	10.67	33.57	25.12	87.09	15.57	8.7	0	5.32
Ta7DL1427	3.48	0	0	0	0	0	0	0	1.39	0	3.01	0	18.37	3.85	0	7.41	18.71	0	7.73	0	0	0
Ta7DL2488	3.44	79.79	86.11	31.71	41.18	52.65	267.83	564.74	435.94	134.8	56.81	38.03	29.82	65.47	53.27	16.52	13.58	368.54	1221.17	110.36	39.11	5.26
Ta7DL3421	3.41	0	0	0	0	0	0	0	0	1.55	0	2265.57	0	0	0	0	0	0	0	0	0	0
Ta7DL2006	3.33	0	0	0	0	0	109.03	353.43	354.76	1.52	2.9	14.74	0	0	0	0	0	187.37	108.19	2.82	0	0
Ta7DL2458	3.3	16.06	0	21.48	24.69	77.4	465.9	410.69	825.02	0	14.28	21.83	90.84	18.13	9.91	45.18	75.86	893.31	159.85	2.74	15.5	45.18
Ta7DL2117	3.29	12.07	15.3	2.18	6.25	2.3	1.94	11.27	4.09	2.26	16.48	22.76	1.81	15.5	11.5	14.29	20.8	9.39	9.62	2.8	10.96	11.35
Ta7DL3525	3.27	0	0	0	2.06	6.82	1.27	17.62	3.8	8.93	19.87	1.8	7.08	0	0	0	0	0	0	15.17	7.74	4.99
Ta7DL1299	3.27	0	0	0	0	0	0	0	0	0	0	0	0	0	4.89	0	0	0	0	0	0	0
Ta7DL2899	3.24	7.91	9.27	4.27	2.04	2.25	2.52	18.15	8.16	0	2.82	1.79	1.76	6.64	4.33	0	2.54	36.34	3.28	2.74	1.54	4.96
Ta7DL3572	3.24	55.07	27.7	0	32.27	49.08	9.93	54.99	7.7	14.65	19.59	17.82	10.28	64.28	24.17	3.39	34.13	39.63	14.19	29.55	21.27	49.2
Ta7DL1956	3.22	0	0	0	10.16	11.22	0	12.04	0	7.35	2.8	0	8.75	34.66	17.24	15.39	10.1	0	3.26	0	0	0
Ta7DL2904	3.22	0	4.59	4.19	4.01	0	0	4	6.39	5.83	2.78	3.55	3.41	3.52	4.8	0	5.65	0	7.05	0	3.02	0
Ta7DL0036	3.2	0	0	0	0	0	0	0	0	0	0	3.53	0	0	0	0	0	0	0	0	0	0
Ta7DL2096	3.17	7.71	0	0	0	0	0	0	5.03	8.62	8.23	6.99	3.36	0	0	0	11.1	0	0	0	14.9	0
Ta7DL2069	3.09	105.38	0	8.06	27.03	8.54	0	6.42	6.13	0	0	3.41	128.09	30.31	59.49	6.43	53.84	0	0	2.57	5.82	0
Ta7DL0918	3.06	0	0	0	0	12.79	2.39	20.33	8.89	1.4	1.33	33.86	4.99	0	0	0	0	17.09	0	0	0	0
Ta7DL3862	3.06	0	0	0	0	0	0	0.63	2.36	0	0	1310.48	0	0	2.03	1.45	0	0	6.16	0	0	0
Ta7DL1278	3.03	22.1	4.31	5.97	1.91	8.4	5.91	11.86	4.18	4.13	10.27	8.85	2.42	3.08	8.01	5.73	2.1	0	9.09	7.66	14.31	9.24
Ta7DL2056	3.01	0	0	0	3.75	8.31	0	0	0	0	0	0	9.59	9.78	4.42	0	0	0	0	0	0	4.58
Ta7DL1129	2.99	0	8.54	27.32	14.95	0	11.51	7.45	23.67	24.41	31.09	0	0	12.98	30.76	18.55	5.17	0	38.89	24.92	14.07	4.56
Ta7DL0555	2.98	14.5	4.25	3.89	0	12.34	2.29	16.06	0	0	0	6.57	9.5	22.59	0	9.23	5.14	0	25.79	2.48	0	0
Ta7DL0106	2.98	782.85	4.25	0	3.72	4.11	2.29	0	4.71	0	0	3.28	0	0	4.37	0	0	0	19.34	2.48	5.6	0
Ta7DL0158	2.98	0	0	0	7.44	0	27.5	38.29	62.41	0	0	0	0	0	0	0	0	71.93	167.63	0	0	0
Ta7DL2681	2.97	0	16.99	29.55	0	4.14	127.71	148.52	141.01	2.71	8.59	19.7	5.71	13.99	41.34	115.47	40.38	854.16	1057.7	5.34	9.87	2.27
Ta7DL1102	2.95	0	0	0	7.31	0	0	0	0	2.71	2.46	0	0	3.06	0	5.49	0	0	0	0	0	0
Ta7DL3849	2.95	553.03	1912.91	7.7	88.48	831.76	34.06	363.5	299.73	0	5.11	152.93	279.4	938.84	933.23	1609.18	1387.2	71.16	38.27	12.29	58.3	193.19
Ta7DL3594	2.92	0	0	0	3.65	0	0	6.06	0	2.65	0	0	6.22	0	0	3.01	0	0	0	7.31	0	4.45
Ta7DL3716	2.87	6.99	0	48.73	10.77	0	6.63	3.57	7.93	7.81	39.79	3.17	0	6.19	0	150.25	24.58	0	6.18	40.7	13.51	56.85
Ta7DL3484	2.85	6.93	0	11.15	32.02	3.93	6.58	4.72	12.35	28.39	24.65	0	0	9.2	4.14	0	0	34.11	0	7.12	75.01	8.67
Ta7DL1977	2.83	6.9	16.18	0	0	11.75	0	7.05	5.59	0	0	46.87	9.06	9.15	4.11	26.1	4.84	33.94	54.79	0	8	17.26
Ta7DL0574	2.83	6.9	0	0	0	0	0	0	0	0	0	0	0	0	0	0	0	0	0	0	0	0
Ta7DL3289	2.81	17.18	0	3.71	3.55	0	6.59	9.34	9.78	3.85	9.79	12.44	0	8.57	5.57	0	0	0	11.27	1.19	8.01	2.15
Ta7DL3169	2.8	0	0	0	17.49	0	0	0	0	5.07	7.27	3.08	2.98	6.01	4.05	0	0	0	0	2.33	0	4.26
Ta7DL1024	2.79	23.76	11.15	2.27	14.9	0	1.75	8.59	2.92	7.1	1.95	0	2.88	7.81	23.07	20.82	0	97.27	20.18	1.93	4.06	7.43
Ta7DL2684	2.79	3.41	0	0	0	0	0	0	0	0	1.22	12.36	0	0	0	0	0	0	0	0	0	4.28
Ta7DL3343	2.75	0	0	0	0	0	0	0	0	0	0	0	0	0	0	0	0	0	0	0	0	0
Ta7DL0535	2.71	6.61	0	3.55	0	3.75	0	0	0	0	7.05	0	0	0	7.81	8.27	0	0	0	4.53	0	4.13
Ta7DL0875	2.67	0	0	0	40.5	35.38	0	2.22	0	0	0	65.02	11.64	2.71	15.79	1.26	0	0	0	0	0	24.54
Ta7DL0906	2.65	0	0	0	61.92	188.36	5.18	12.1	6.13	4.84	10.37	14.65	245.44	144.83	69.54	17.43	6.11	29.26	15.86	8.98	1.26	48.67
Ta7DL1773	2.65	4.32	22.77	0	1.12	1.23	0.69	3.67	0.68	0.81	2313.65	2.93	1.94	0.88	0	3.24	0	0	6.91	9.03	3.36	18.97
Ta7DL1590	2.62	9.59	5.62	5.18	1.65	5.47	1.02	15.75	8.08	14.33	240.21	4.34	7.13	2.65	0	0	2.01	0	5.22	2.22	6.21	8.01
Ta7DL2105	2.6	6.36	27.91	0	8.22	130.54	0	0	0	2.37	1.13	4.32	2.84	46.03	52.82	51.26	45.92	0	0	4.41	0	15.93
Ta7DL3045	2.58	0	0	0	0	0	0	0	0	0	33.57	79.76	0	0	0	0	0	0	0	0	0	0
Ta7DL0279	2.57	0	0	8.49	19.48	1.79	0	0	0	0	31.3	19.9	2.8	1.3	0	0	0	0	5.12	0	0	0
Ta7DL1923	2.55	12.43	22.09	3.28	12.78	81.21	1.99	7.41	8.02	9.27	8.45	2.81	2.73	0	0	0	4.29	0	32.5	0	0	3.89
Ta7DL2037	2.54	0	0	8.4	3.22	0	0	0	0	4.64	1.11	0	2.77	19.27	19.96	2.38	27.29	0	0	0	0	3.9
Ta7DL3522	2.51	0	0	0	0	0	0	0	0	0	0	0	0	0	0	0	0	0	0	0	0	0
Ta7DL2275	2.46	0	0	0	0	0	1.9	0	1.93	22.37	12.81	0	0	0	0	0	0	0	0	14.43	11.61	0
Ta7DL3486	2.45	0	0	17.67	6.15	0	1.9	2.04	2.89	4.46	53.18	1.35	5.26	2.6	0	0	0	0	0	5.14	8.1	3.74
Ta7DL0248	2.45	0	0	17.67	6.15	0	1.9	2.04	2.89	4.46	53.18	1.35	5.26	2.6	0	0	0	0	0	5.14	8.1	3.74
Ta7DL2055	2.44	65.5	6.98	6.4	76.58	23.7	0	0	0	4.44	2.12	2.7	398.1	134.61	172.65	22	166.29	28.64	5.15	2.05	4.61	14.91
Ta7DL0334	2.4	17.53	13.7	18.85	18.04	305.7	24.11	53.71	94.92	2.18	0	15.88	10.29	83.66	30.4	31.1	75.37	28.03	20.16	0	0	73.15
Ta7DL2140	2.39	0	0	0	3	0	25.87	39.64	21.53	4.34	4.14	0	0	0	0	4.76	11.85	55.83	90.35	2	22.54	76.52
Ta7DL1707	2.37	63.57	101.64	0	2.97	0	0	0	0	0	6.17	5.23	5.09	5.01	3.33	37.8	35.24	0	4.98	0	0	0
Ta7DL0816	2.36	5.76	0	0	0	0	1.83	7.84	0.93	0	0	2.61	2.54	2.49	3.32	0	0	0	307.36	1.98	0	0
Ta7DL0510	2.35	11.47	6.73	0	0	0	0	0	0.92	4.28	0	18.19	2.53	0	3.31	2.34	0	0	0	0	2.22	0
Ta7DL2614	2.34	0	0	0	0	0	0	0	0	0	0	0	0	0	0	0	0	0	0	0	0	0
Ta7DL1660	2.33	4.27	1.67	1.54	0.74	0	0	0	0.44	0	0.51	1.93	4.49	6.29	2.91	9.98	21.31	0	0	0	2.77	0.89
Ta7DL1555	2.31	0	0	0	0	0	0	0	0	0	0	0	0	0	0	0	0	0	0	0	0	0
Ta7DL0245	2.3	0	0	6.04	23.12	0	1.78	9.55	4.51	0	0	0	12.37	14.55	77.35	22.85	11.35	26.79	0	1.93	0	0
Ta7DL1764	2.29	8.41	6.56	3.03	5.8	6.4	0.9	3.81	1.76	6.28	4.99	7.61	6.26	2.31	17.85	5.34	15.68	12.55	6.81	14.61	5.45	0
Ta7DL0089	2.28	11.07	11.05	4.49	10.03	1.58	7.98	10.34	13.5	16.68	7.89	7.52	0	4.5	0	1.05	0	12.38	24.64	15.39	4.38	3.47
Ta7DL1337	2.24	2.73	0	1.48	0	0	0	2.32	0.43	0	1.95	0	0	7.86	5.79	19.75	40.72	0	0	0	0	1.71
Ta7DL1235	2.21	0	0	0	5.79	9.15	1.41	14.64	4.68	2.52	1.56	0	0	70.89	33.16	2.5	2.71	0	0	0	0.21	0
Ta7DL0044	2.2	158.3	66.87	8.37	5.34	11.67	23.43	52.24	10.79	7.74	33.26	32.03	174.28	256.23	420.53	163.04	162.31	147.01	74.96	17.9	66.34	105.66
Ta7DL0199	2.19	5.35	0	8.63	0	0	30.22	22.18	41.11	27.91	28.54	7.26	7.08	75.57	67	28.1	35.75	76.59	59.31	18.41	16.14	6.69
Ta7DL2102	2.19	122.94	382.24	0	0	0	0	0	0	11.96	19.03	21.79	0	0	0	0	0	0	4.56	12.89	8.29	0
Ta7DL2742	2.18	0	31.12	0	0	0	0	0	1.7	1.98	11.34	2.4	0	0	0	4.29	0	0	4.53	1.83	4.11	0
Ta7DL3702	2.17	0	3.1	2.85	2.73	0	1258.1	874.2	2979.46	0	0	2.4	0	0	0	0	3.53	2480.84	212	30.99	2.05	0
Ta7DL1408	2.16	5.27	0	0	54.33	324.09	21.79	108.57	24.5	0	0	9.55	13.97	11.32	3	14.9	3.52	49.93	17.98	3.63	34.74	6.6
Ta7DL1516	2.14	0	0	0	0	0	46.48	57.74	182.23	0	0	0	0	0	0	0	0	24.68	40	1.8	6.07	0
Ta7DL2791	2.14	5.2	3.04	40.96	29.83	23.49	3.31	0	0.83	5.81	6.51	6.61	51.76	0	2.92	4.19	10.4	0	4.43	12.17	10.06	25.25
Ta7DL1903	2.09	0	0	0	0	0	0	0	0	0	19.98	0	0	0	2.89	0	0	0	4.33	0	0	0
Ta7DL3360	2.06	0	0.98	0	3.49	6.73	12.43	6.28	15.51	1.89	1.2	5.33	10.59	6.11	3.47	5	9.13	0	10.66	2.94	1.97	2.11
Ta7DL1360	2.03	0	0	0	0	0	0	0	0	0	0	8.98	0	0	0	0	0	0	0	0	0	0
Ta7DL3326	2.01	54.01	51.79	0	10.12	0	21.87	82.68	36.87	97.08	66.41	57.81	0	2.09	0	0	0	0	20.76	20.32	22.84	0
Ta7DL1520	2	3.67	0.72	4.64	10.14	0	134.56	35.74	167.8	3.2	4.36	49.31	0	0	0	0	0	38.07	224.38	8.52	0.95	0
Ta7DL2633	2	3.67	0.72	4.64	10.14	0	134.56	35.74	167.8	3.2	4.36	49.31	0	0	0	0	0	38.07	224.38	8.52	0.95	0
Ta7DL2408	1.98	0	0	0	0	0	0	0	0	0	5.15	6.55	0	2.05	0	0	0	0	0	0	0	0
Ta7DL2199	1.98	4.83	19.83	0	0	0	18.46	40.29	26.25	93.79	130.78	50.35	0	0	0	0	0	22.65	36.73	18.35	18.75	0
Ta7DL1832	1.98	0	0	2.6	0	0	0	0	0	0	1.72	0	0	0	0	0	0	0	0	0	0	0
Ta7DL3681	1.95	104.07	597.32	262.19	36.47	2.71	967.58	383.8	1134.49	0	3.39	0	4.21	29.78	5.33	9.49	0	5892.7	685.94	109.92	20.81	8.94
Ta7DL3301	1.94	2.37	0	0	0	0	0	0	0	0	1.69	0	1.06	36.71	48.43	21.41	27.62	0	0	0	0	0
Ta7DL1445	1.9	5.49	2.71	1.25	0	0	0.74	0.45	0.57	0	63.09	1.05	1.04	2.97	0	2.62	0	10.39	11.53	0	0	2.91
Ta7DL3246	1.9	4.63	0	0	7.17	21.11	41.32	26.01	28.08	0	0	8.39	4.1	35.41	36.22	31.32	12.14	0	3.9	0	0	0
Ta7DL3705	1.89	9.75	12.25	0	0	0	6.19	5.42	1.93	18.28	10.86	0	6.19	6.23	8.23	21.05	25.75	0	12.75	17.53	11.47	9.14
Ta7DL2990	1.89	0	0	436.95	97.41	2.62	27.88	16.45	16.16	0	219.75	221.13	10.2	3.91	0	0	0	21.48	7.74	62.04	123.3	1220.29
Ta7DL0077	1.85	4.31	0	0	0	0	0	0	0	0	1.61	6.13	1.97	0	2.41	0	2.95	0	3.79	0	0	0
Ta7DL1198	1.83	0	0	0	0	0	0	0	0	0	0	0	0	0	0	0	0	0	0	0	0	0
Ta7DL2113	1.82	0	0	0	0	0	1.42	16.65	2.83	0	0	0	0	0	0	0	0	0	0	3.07	0	0
Ta7DL3440	1.76	12.91	0	11.6	6.7	0	1.37	2.93	1.37	108.14	117.51	0	0	0	0	0	0	0	0	8.92	8.35	0
Ta7DL2971	1.74	4.26	0	16.17	29.82	1.22	28.72	45.59	64.47	0	46.31	47.28	39.21	9.53	0	15.18	5.2	9.41	13.63	20.79	123.61	3120.26
Ta7DL2766	1.65	4.03	1.18	1.09	11.49	26.25	0.65	0	1.26	5.28	4.31	7.31	22.97	18.58	8.39	19.6	18.41	8.88	1.61	1.41	0	1.26
Ta7DL2536	1.63	15.93	6.99	5.39	8.25	0	30.03	86.5	41.45	0	4.96	14.42	0	0.81	2.07	0	0	201.42	103.1	20.81	8.52	3.74
Ta7DL3689	1.63	7.95	4.66	0	0	2.27	0	4.05	0.63	1.48	24.06	5.4	0	0	0	1.56	0	0	3.3	0	1.54	0
Ta7DL3733	1.62	1.98	0	77.37	39.06	0	1.27	5.39	5.9	0.74	1.41	0	4.45	43.43	12.36	5.19	2.41	17.45	4.74	0	0	2.49
Ta7DL2459	1.61	3.93	0	0	0	0	13.78	37.37	52.32	0	0	0	0	0	0	0	0	72.09	45.54	1.36	0	9.84
Ta7DL0504	1.6	97.42	36.52	397.47	527.22	4.44	113.18	136.44	312.16	8.73	18.04	17.64	1555.52	1027.22	183.27	95.88	124.92	232.39	80.66	25.63	40.85	2.44
Ta7DL1258	1.58	0	0	0	31.8	43.88	0	1.96	0	0	0	5.23	189.96	80.58	8.41	141.15	120.75	35.27	54.12	0	1.49	0
Ta7DL3212	1.58	0	0	10.45	9.94	4.34	7.48	14.41	5.36	0	4.11	12.2	34.92	13.22	8.42	21.69	32.01	0	12.74	4	16.44	94.14
Ta7DL2368	1.58	0	0	0	0	2.2	22.17	87.87	23.86	0	1.37	1.75	0	0	0	0	0	17.68	25.54	0	1.5	0
Ta7DL1872	1.56	7.64	0	6.19	27.63	6.53	56.11	98.05	122.36	11.41	866.52	27.68	35.68	15.99	2.09	14.9	14.67	0	60.01	33.07	5.93	11.97
Ta7DL0634	1.56	0	0	2.05	5.89	4.34	0	0	0	0	0	5.16	37.2	0	0	0	0	0	0	0	10.33	21.44
Ta7DL2474	1.55	3.79	0	0	0	0	0	0	0	2.33	4.05	5.15	0	0	0	0	0	0	0	0	0	0
Ta7DL1277	1.51	0	2.18	0	1.91	2.12	1.15	9.89	1.3	2.77	1.57	3.82	0.86	7.72	4.03	0	2.36	0	3.08	2.57	2.89	0
Ta7DL0691	1.51	0	0	0	0	1.36	0	0	0	0	0	963.8	0	0	0	0	0	0	0	0	0	0
Ta7DL2119	1.49	0	2.81	0	0	3.3	0	0	0	5.21	3.21	2.58	0	0	0	0	0	0	0	2.58	1.44	0
Ta7DL0613	1.47	0	10	0	1.84	2.87	1.15	0	0	1.55	3.22	0	1.6	0	1.95	1.85	0	0	3.1	3.35	5.55	2.25
Ta7DL3435	1.45	63.8	80.95	1.91	1.83	0	92.85	113.22	99.83	1.32	0	0	0	0	0	2.75	0	32.26	189.38	46.68	15.14	0
Ta7DL0275	1.45	0	0	21.01	12.79	4.03	22.6	30.04	42.53	1.32	0	16.01	4.72	1.47	0	2.74	0	112.64	26.16	0	13.74	2.22
Ta7DL1575	1.44	3.51	0	0	15.13	28.32	186.49	366.46	290.94	0	1.25	0	31.06	78.1	36.07	6.8	8.91	255.6	416.08	7.42	0	2.2
Ta7DL0723	1.44	42.27	30.12	1.7	1.96	1.95	160.36	1.54	1.39	1.35	1.57	1.55	1.64	3.2	0.21	0.05	3.39	786.18	1.83	1.29	1.61	2.02
Ta7DL1948	1.43	0	0	0	0	0	0	0.59	0	1.3	0	1.58	0	0	0	0	0	0	0	0	0	0
Ta7DL1186	1.43	0	0	0	0	0	54.75	47.53	48.12	0	0	0	0	0	0	0	0	15.9	20.1	1.21	0	2.19
Ta7DL0426	1.42	0	0	0	0	0	0	1.77	0	0	1.23	4.71	0	0	0	0	0	0	0	0	0	0
Ta7DL0663	1.42	3.46	0	0	0	0	0	0	0	0	0	0	7.7	12.94	9.34	2.67	2.19	0	0	0	0	0
Ta7DL0706	1.41	0	0	0	0	0	0	0	0	0	1.23	0	0	0	0	0	0	0	0	0	0	0
Ta7DL3708	1.39	3.38	0	0	0	0	0	0	0	0	0	0	0	0	0	0	0	0	0	0	0	0
Ta7DL0958	1.35	3.3	0	6.26	15.39	1.89	17.49	6.72	8.24	26.52	15.27	7.47	1.48	34.58	22.08	11.62	20.87	57.62	45.68	23.02	6.42	12.41
Ta7DL3519	1.34	26.22	3.84	24.79	27.11	0	39.82	96.32	64.71	270.51	61.85	13.35	0	0	0	0	0	103.8	5.36	64.8	11.46	0
Ta7DL0131	1.32	3.24	0	0	6.69	9.23	0	331.57	1.53	0	1.15	1.47	0	173	99.09	267.62	50.92	14.63	37.02	0	0	0
Ta7DL2812	1.3	3.18	1.86	15.46	13.15	10.88	33.54	51.82	79.25	13.06	3.39	2.88	12.76	43.4	32.38	146.44	53.9	172.15	132.23	6.62	4.94	7.96
Ta7DL3071	1.27	0	0.91	0.84	1.61	0	3	0.79	0.24	9.98	3.32	3.52	0	4.87	2.4	2.3	4.67	0	10.17	2.72	4.23	1.95
Ta7DL0819	1.26	0	0	0	1.59	0	0.99	17.29	8.27	0	1.1	5.58	0	1.27	0	1.18	0	0	5.02	0	2.4	0
Ta7DL3264	1.26	0	0	0	0	3.51	16.74	270.82	87.38	0	0	0	6.87	6.36	0	0	0	55.46	22.56	2.14	1.2	0
Ta7DL3651	1.19	23.17	3.39	14.1	88.39	256.2	38.93	29.02	47.9	16.23	12.37	5.24	117.75	415.08	257.36	104.96	155.24	233.86	28.19	12.07	52.91	59.89
Ta7DL1498	1.15	95.46	3.29	0	0	0	0	0	0	0	0	0	0	0	0	0	0	0	0	0	0	1.76
Ta7DL1838	1.12	5.49	0	8.91	15.62	31.33	36.9	97.38	186.09	1.03	54.72	2.48	26.99	195	87.25	102.23	57.91	233.1	474.9	8.58	12.8	13.76
Ta7DL2526	1.11	0	0	2.93	0	0	4.33	0	11.49	4.04	21.2	1.22	0	0	0	17.47	1.68	12.09	4.37	0	0	0
Ta7DL2252	1.11	0	0	0	1.41	0	0	1.39	0.43	0	0.97	0	0	0	0	0	0	0	6.6	1.89	1.06	0
Ta7DL0179	1.06	5.6	6.73	5.75	0	5.45	14.32	0	0	0	11.06	0.86	2.31	2.37	0	0	0	52.42	14.16	18.79	6.19	10.14
Ta7DL2580	1.03	0	0	0	1.31	0	0	0	1.19	0.94	0	155.33	0	0	0	0	0	0	0	0	0	1.58
Ta7DL1444	1.01	58.5	5.8	0	0	0	0	6.25	3.67	0	266.7	1.12	1.11	12	0	9.35	9.15	10.87	11.54	0.86	0.96	9.3
Ta7DL2355	0.95	0	0	0	16.83	45.08	1.61	1.18	4.39	0	0	0	18.72	29.35	0	1.75	0	0	1.86	0.81	0	0
Ta7DL2951	0.95	0	0	0	0	0	0	0	0	0	0	13.69	0	0	0	0	0	0	0	0	0	0
Ta7DL1415	0.94	0	0	0	2.39	0	2.96	0	0	31	2.46	0	0	0	0	0	0	0	5.54	39.3	110.27	1.44
Ta7DL1413	0.87	161.79	79.74	1.15	7.72	2.43	15.02	178.5	65.71	11.14	97.05	39.51	24.83	19.04	9.99	8.78	2.6	178.45	236.4	4.45	22.37	150.8
Ta7DL2729	0.86	0	4.89	0	1.08	1.19	1.33	1.07	1.33	2.34	0.74	1.89	0	1.76	0	0	0	0	0	0.72	0	0
Ta7DL0327	0.86	0	4.89	0	1.08	1.19	1.33	1.07	1.33	2.34	0.74	1.89	0	1.76	0	0	0	0	0	0.72	0	0
Ta7DL3204	0.79	1.93	1.13	0	2	6.6	0	9.96	0.45	0	0	0	2.09	3.84	0.97	2.46	0	0	15.79	0	0	0
Ta7DL2562	0.76	27.95	1.01	1.01	1.4	241.71	0.11	1.59	0	0	13.94	635.86	2.83	1.51	0	0.69	0	0	0	0	39.17	1330.5
Ta7DL0238	0.74	5.18	3.3	0	0	0.05	0	0	0	0	0	0.04	0	0	0	0	0	224.57	0	0	0	0
Ta7DL0402	0.73	0	0	0	0.93	1.02	67.93	55.06	44.56	0	2.55	1.62	0	1.45	0	0	0	78.52	183.54	2.5	0	1.12
Ta7DL3081	0.7	1.71	0	2.78	1.77	0.98	0.55	2.32	0.8	0	4.87	530.37	3.85	3.45	3.53	5.72	3.1	0	1.36	0	0	0
Ta7DL0774	0.66	1.62	0	0	0.84	0	1.04	0.83	0.51	0	0	143.9	0	2.62	0	0	2.93	0	1.28	0	1.26	0
Ta7DL3055	0.63	17.05	0	0.84	77.97	147.1	1.49	28.92	0	4.06	6.62	2.1	45.33	285.13	144.86	41.86	35.39	20.26	28.15	12.44	15.09	0.97
[truncated: 1,031 more rows]

## Sheet: Table S10
Table S10 The gap close impreved sequence in 7DL
	Sequence Type	Number
	LTR/Gypsy	3432
	CACTA	2457
	LTR/Copia	951
	LTR/Unclassed	207
	DNA/Unclassed	71
	Helitron	21
	LINE	37
	Other TE	34
	Coding Gene	9

[truncated: 5 more sheets: Table S11, Table S12, Table S13, Table S14, Table S15]
